# Supplementary material for: Quantifying the impact of an invasive hornet on Bombus terrestris colonies
Source: Commun Biol. 2023 Oct 5;6:990. doi: 10.1038/s42003-023-05329-5 (PMC10556089; doi:10.1038/s42003-023-05329-5)
Supplement: Supplementary file 4 — Supplementary Data [file 42003_2023_5329_MOESM4_ESM.xlsx]

## Sheet: Colony Data
Colony ID	Site ID	Date	Time (h)	Time Point	Video Time Point	Survival Status	Final Survival Status	Time Points Survived	Colony Weight (kg)	Mean Workers Departing	Mean Workers Returning	Mean Net Worker Change	Vv Presence	Vv Duration (s)	Vv Predation Attempts	Vv Predation Failures	Vv Predation Successes	Mean Worker Weight Ratio	Site Temperature (°C)	Site Humidity (%)	Vv in Traps	Maximum Temperature (°C)	Minimum Temperature (°C)	Maximum Humidity (%)	Minimum Humidity (%)	Am Apiaries Within Foraging Range	Mean Am Apiary Proximity	Total Adults	Mean Adult Weight (g)	Presence of Males	Presence of Queen Cells	Presence of Reproductives	Colony Height (mm)	Colony Length (mm)	Colony Width (mm)	Colony Weight Normalised (g)	Open Cells	Closed Cells	Presence of Nectar or Pollen	Presence of Wax Moths	Site GPS Coordinates (DD)	Discontinuous Urban Fabric (%)	Industrial or Commercial Units (%)	Permanently Irrigated Land (%)	Vineyards (%)	Fruit Trees and Berry Plantations (%)	Annual Crops Associated with Permanent Crops (%)	Complex Cultivation Patterns (%)	Land Principally Occupied by Agriculture with Significant Areas of Natural Vegetation (%)
1	5	2021-08-09	13:22:00	1	0	1	0	17	1.552										25.5	67	0							33	0.13	1	1	1	45	130	130	134.6	143	28	0	0	42.00980 -8.67456	14.2254	0	0.422535	5.35211	0	0.422535	30.4225	0.56338
2	4	2021-08-10	15:09:00	1	0	1	1	20	1.519										23	62	43							33	0.62	1	1	1	57	190	180	226.2	192	102	0	0	42.10489 -8.80539	30.5085	0	0	0	0	0	32.7684	13.1356
3	14	2021-08-09	18:12:00	1	0	1	0	19	1.468										36.1	34	0							2	0.23	0	1	1	65	170	175	215.9	319	158	1	0	41.92504 -8.82114	30.2557	0	0	5.96591	0	0	11.5057	12.7841
4	10	2021-08-09	14:08:00	1	0	1	1	20	1.51										25	66	59							32	0.19	1	0	1	63	155	175	204.2	89	239	0	0	42.00478 -8.69795	7.25462	0	0	10.2418	0	0	29.872	9.81508
5	8	2021-08-10	12:50:00	1	0	1	1	20	1.484										24.3	60	155							3	0.22	1	1	1	32	165	155	95.9	102	105	0	0	42.13096 -8.66134	0	0	0	0	0	0	54.9296	0.140845
6	1	2021-08-10	17:14:00	1	0	1	0	19	1.487										24	67	64							0		0	0	0	57	150	160	151.4	180	125	1	0	42.16642 -8.68276	0	12.5529	0	0	0	0	19.323	0
7	8	2021-08-10	12:50:00	1	0	1	0	19	1.525										24.3	60	155							9	0.16	1	1	1	55	170	170	177.3	124	195	1	0	42.13096 -8.66134	0	0	0	0	0	0	54.9296	0.140845
8	2	2021-08-09	15:44:00	1	0	1	0	18	1.493										29.6	53	22							4	0.25	1	1	1	36	220	165	171.8	127	223	1	0	41.97903 -8.76852	1.12676	0	0	16.7606	3.94366	0	39.4366	4.3662
9	4	2021-08-10	15:09:00	1	0	1	1	20	1.551										23	62	43							24	0.54	0	1	1	62	160	180	205.2	263	110	0	0	42.10489 -8.80539	30.5085	0	0	0	0	0	32.7684	13.1356
10	7	2021-08-10	14:15:00	1	0	1	0	10	1.543										27	55	17							11	0.27	1	0	1	53	150	160	207.7	174	147	0	0	42.15701 -8.71199	18.75	6.10795	0	0	0	0	2.13068	8.38068
11	9	2021-08-09	12:38:00	1	0	1	1	20	1.519										26.1	64	59							71	0.24	1	1	1	50	210	180	329.9	250	32	0	1	42.01857 -8.66565	25.9207	0	4.39093	0.141643	0	3.54108	20.9632	0
12	9	2021-08-09	12:38:00	1	0	1	1	20	1.482										26.1	64	59							115	0.48	1	1	1	66	180	180	298.4	202	119	0	1	42.01857 -8.66565	25.9207	0	4.39093	0.141643	0	3.54108	20.9632	0
13	1	2021-08-10	17:14:00	1	0	1	0	19	1.525										24	67	64							4	0.13	0	0	0	50	195	185	166.3	292	169	0	0	42.16642 -8.68276	0	12.5529	0	0	0	0	19.323	0
14	2	2021-08-09	15:44:00	1	0	1	1	20	1.529										29.6	53	22							14	0.6	1	1	1	65	165	185	172.1	324	86	1	0	41.97903 -8.76852	1.12676	0	0	16.7606	3.94366	0	39.4366	4.3662
15	9	2021-08-09	12:38:00	1	0	1	1	20	1.467										26.1	64	59							40	0.13	1	0	1	60	235	180	267.4	329	130	0	1	42.01857 -8.66565	25.9207	0	4.39093	0.141643	0	3.54108	20.9632	0
16	6	2021-08-09	14:57:00	1	0	1	1	20	1.546										27.5	57	63							129	0.26	1	1	1	69	224	185	311.7	440	168	1	0	42.03238 -8.72844	0	0	0	0	0	0	42.2475	8.53485
17	15	2021-08-09	17:21:00	1	0	1	0	17	1.489										33.3	44	8							7		0	0	0	58	180	185	132.4	185	99	0	0	41.96090 -8.82295	8.3926	0	0	0	0	0	8.25036	3.41394
18	6	2021-08-09	14:57:00	1	0	1	1	20	1.533										27.5	57	63							41	0.23	1	0	1	45	135	175	179.7	244	67	1	0	42.03238 -8.72844	0	0	0	0	0	0	42.2475	8.53485
19	4	2021-08-10	15:09:00	1	0	1	1	20	1.528										23	62	43							87	0.37	1	1	1	65	205	185	327.6	341	179	1	0	42.10489 -8.80539	30.5085	0	0	0	0	0	32.7684	13.1356
20	6	2021-08-09	14:57:00	1	0	1	1	20	1.482										27.5	57	63							28	0.43	1	1	1	50	140	140	173.8	165	48	0	1	42.03238 -8.72844	0	0	0	0	0	0	42.2475	8.53485
21	1	2021-08-10	17:14:00	1	0	1	0	19	1.564										24	67	64							23	0.24	1	1	1	57	180	180	223.5	182	117	0	0	42.16642 -8.68276	0	12.5529	0	0	0	0	19.323	0
22	10	2021-08-09	14:08:00	1	0	1	0	19	1.55										25	66	59							33	0.29	1	0	1	65	190	180	278.4	526	152	1	0	42.00478 -8.69795	7.25462	0	0	10.2418	0	0	29.872	9.81508
23	8	2021-08-10	12:50:00	1	0	1	0	19	1.445										24.3	60	155							20	0.21	1	0	1	40	185	180	150.2	185	147	0	0	42.13096 -8.66134	0	0	0	0	0	0	54.9296	0.140845
24	3	2021-08-10	16:20:00	1	0	1	1	20	1.628										26	67	21							15	0.16	1	1	1	56	190	180	194.7	268	157	0	0	42.11859 -8.74815	15.9091	0	0	0	0	0	26.7045	7.52841
25	10	2021-08-09	14:08:00	1	0	1	1	20	1.563										25	66	59							30	0.44	1	1	1	83	170	175	272.8	655	41	0	0	42.00478 -8.69795	7.25462	0	0	10.2418	0	0	29.872	9.81508
26	14	2021-08-09	18:12:00	1	0	1	1	20	1.534										36.1	34	0							9	0.17	1	1	1	74	170	180	243.8	212	330	1	0	41.92504 -8.82114	30.2557	0	0	5.96591	0	0	11.5057	12.7841
27	2	2021-08-09	15:44:00	1	0	1	0	19	1.497										29.6	53	22							28	0.15	1	1	1	55	195	175	214.9	421	128	1	1	41.97903 -8.76852	1.12676	0	0	16.7606	3.94366	0	39.4366	4.3662
28	5	2021-08-09	13:22:00	1	0	1	1	20	1.6										25.1	67	0							42	0.27	1	1	1	53	200	180	264.6	375	78	0	0	42.00980 -8.67456	14.2254	0	0.422535	5.35211	0	0.422535	30.4225	0.56338
29	14	2021-08-09	18:12:00	1	0	1	0	18	1.523										36.1	34	0							0		0	0	0	54	145	160	149.9	143	208	0	0	41.92504 -8.82114	30.2557	0	0	5.96591	0	0	11.5057	12.7841
30	15	2021-08-09	17:21:00	1	0	1	0	19	1.484										33.3	44	8							11	0.11	0	0	0	47	105	150	103.9	112	31	0	0	41.96090 -8.82295	8.3926	0	0	0	0	0	8.25036	3.41394
31	3	2021-08-10	16:20:00	1	0	1	0	19	1.501										26	67	21							6	0.41	0	1	1	48	175	180	145	118	43	0	0	42.11859 -8.74815	15.9091	0	0	0	0	0	26.7045	7.52841
32	5	2021-08-09	13:22:00	1	0	1	0	19	1.537										25.1	67	0							3	0.57	0	1	1	40	195	175	146.9	160	117	0	0	42.00980 -8.67456	14.2254	0	0.422535	5.35211	0	0.422535	30.4225	0.56338
33	15	2021-08-09	17:21:00	1	0	1	0	19	1.534										33.3	44	8							0		0	0	0	39	160	160	124.2	88	130	0	0	41.96090 -8.82295	8.3926	0	0	0	0	0	8.25036	3.41394
34	7	2021-08-10	14:15:00	1	0	1	0	14	1.521										27	55	17							32	0.19	1	0	1	46	165	175	206.9	150	149	0	0	42.15701 -8.71199	18.75	6.10795	0	0	0	0	2.13068	8.38068
35	7	2021-08-10	14:15:00	1	0	1	0	17	1.514										27	55	17							8	0.24	1	0	1	48	165	160	190.3	204	142	1	0	42.15701 -8.71199	18.75	6.10795	0	0	0	0	2.13068	8.38068
36	3	2021-08-10	16:20:00	1	0	1	0	18	1.556										26	67	21							0		0	0	0	64	185	175	237.5	200	221	0	0	42.11859 -8.74815	15.9091	0	0	0	0	0	26.7045	7.52841
1	5	2021-08-11	13:22:00	2	1	1	0	17	1.48	28.67	32.67	4						1.84654	27.8	65	0	30.702	18.619	90.1	50.1			33	0.13	1	1	1	45	130	130	134.6	143	28	0	0	42.00980 -8.67456	14.2254	0	0.422535	5.35211	0	0.422535	30.4225	0.56338
2	4	2021-08-12	14:35:00	2	1	1	1	20	1.432	85	83.67	-1.33						1.84654	30.4	44	43	29.74	16.487	90.266	60.637			33	0.62	1	1	1	57	190	180	226.2	192	102	0	0	42.10489 -8.80539	30.5085	0	0	0	0	0	32.7684	13.1356
3	14	2021-08-11	17:55:00	2	1	1	0	19	1.387	85.67	88	2.33						1.84654	30.3	56	4	30.798	14.577	94.142	45.767			2	0.23	0	1	1	65	170	175	215.9	319	158	1	0	41.92504 -8.82114	30.2557	0	0	5.96591	0	0	11.5057	12.7841
4	10	2021-08-11	14:46:00	2	1	1	1	20	1.49	54	47.33	-6.67						1.84654	26.6	63	58	33.783	18.247	84.134	47.08			32	0.19	1	0	1	63	155	175	204.2	89	239	0	0	42.00478 -8.69795	7.25462	0	0	10.2418	0	0	29.872	9.81508
5	8	2021-08-12	11:15:00	2	1	1	1	20	1.454	23	13.5	-9.5						1.84654	25.6	70	144	28.419	18.771	89.323	51.207			3	0.22	1	1	1	32	165	155	95.9	102	105	0	0	42.13096 -8.66134	0	0	0	0	0	0	54.9296	0.140845
6	1	2021-08-12	17:32:00	2	1	1	0	19	1.453	21.67	24.33	2.66						1.84654	28	58	42							0		0	0	0	57	150	160	151.4	180	125	1	0	42.16642 -8.68276	0	12.5529	0	0	0	0	19.323	0
7	8	2021-08-12	11:15:00	2	1	1	0	19	1.454									1.84654	25.6	70	144	28.419	18.771	89.323	51.207			9	0.16	1	1	1	55	170	170	177.3	124	195	1	0	42.13096 -8.66134	0	0	0	0	0	0	54.9296	0.140845
8	2	2021-08-11	18:11:00	2	1	1	0	18	1.474	26.5	31.5	5						1.84654	29.7	51	15	29.74	15.294	93.026	51.222			4	0.25	1	1	1	36	220	165	171.8	127	223	1	0	41.97903 -8.76852	1.12676	0	0	16.7606	3.94366	0	39.4366	4.3662
9	4	2021-08-12	14:35:00	2	1	1	1	20	1.516	34.67	29.33	-5.34						1.84654	30.4	44	43	29.74	16.487	90.266	60.637			24	0.54	0	1	1	62	160	180	205.2	263	110	0	0	42.10489 -8.80539	30.5085	0	0	0	0	0	32.7684	13.1356
10	7	2021-08-12	13:45:00	2	1	1	0	10	1.504	55.33	52	-3.33						1.84654	25.5	61	14	36.933	13.786	94.299	59.787			11	0.27	1	0	1	53	150	160	207.7	174	147	0	0	42.15701 -8.71199	18.75	6.10795	0	0	0	0	2.13068	8.38068
11	9	2021-08-11	10:51:00	2	1	1	1	20	1.562	64.67	58.33	-6.34						1.84654	24.7	70	49	40.746	17.415	89.746	32.942			71	0.24	1	1	1	50	210	180	329.9	250	32	0	1	42.01857 -8.66565	25.9207	0	4.39093	0.141643	0	3.54108	20.9632	0
12	9	2021-08-11	10:51:00	2	1	1	1	20	1.422	29	26.33	-2.67						1.84654	24.7	70	49	40.746	17.415	89.746	32.942			115	0.48	1	1	1	66	180	180	298.4	202	119	0	1	42.01857 -8.66565	25.9207	0	4.39093	0.141643	0	3.54108	20.9632	0
13	1	2021-08-12	17:32:00	2	1	1	0	19	1.551	46.33	46	-0.33						1.84654	28	58	42							4	0.13	0	0	0	50	195	185	166.3	292	169	0	0	42.16642 -8.68276	0	12.5529	0	0	0	0	19.323	0
14	2	2021-08-11	18:11:00	2	1	1	1	20	1.498	26	23	-3						1.84654	29.7	51	15	29.74	15.294	93.026	51.222			14	0.6	1	1	1	65	165	185	172.1	324	86	1	0	41.97903 -8.76852	1.12676	0	0	16.7606	3.94366	0	39.4366	4.3662
15	9	2021-08-11	10:51:00	2	1	1	1	20	1.497	53.67	49.67	-4						1.84654	24.7	70	49	40.746	17.415	89.746	32.942			40	0.13	1	0	1	60	235	180	267.4	329	130	0	1	42.01857 -8.66565	25.9207	0	4.39093	0.141643	0	3.54108	20.9632	0
16	6	2021-08-11	15:46:00	2	1	1	1	20	1.435	32	29.33	-2.67						1.84654	34	44	63	30.4244	16.7484	96.793	48.614			129	0.26	1	1	1	69	224	185	311.7	440	168	1	0	42.03238 -8.72844	0	0	0	0	0	0	42.2475	8.53485
17	15	2021-08-11	17:00:00	2	1	1	0	17	1.338	59	53.33	-5.67						1.84654	30	46	9	31.919	14.361	95.583	29.708			7		0	0	0	58	180	185	132.4	185	99	0	0	41.96090 -8.82295	8.3926	0	0	0	0	0	8.25036	3.41394
18	6	2021-08-11	15:46:00	2	1	1	1	20	1.498	58	53.67	-4.33						1.84654	34	44	63	30.4244	16.7484	96.793	48.614			41	0.23	1	0	1	45	135	175	179.7	244	67	1	0	42.03238 -8.72844	0	0	0	0	0	0	42.2475	8.53485
19	4	2021-08-12	14:35:00	2	1	1	1	20	1.433	48.33	59.33	11						1.84654	30.4	44	43	29.74	16.487	90.266	60.637			87	0.37	1	1	1	65	205	185	327.6	341	179	1	0	42.10489 -8.80539	30.5085	0	0	0	0	0	32.7684	13.1356
20	6	2021-08-11	15:46:00	2	1	1	1	20	1.412	39.33	35	-4.33						1.84654	34	44	63	30.4244	16.7484	96.793	48.614			28	0.43	1	1	1	50	140	140	173.8	165	48	0	1	42.03238 -8.72844	0	0	0	0	0	0	42.2475	8.53485
21	1	2021-08-12	17:32:00	2	1	1	0	19	1.533	45	44.33	-0.67						1.84654	28	58	42							23	0.24	1	1	1	57	180	180	223.5	182	117	0	0	42.16642 -8.68276	0	12.5529	0	0	0	0	19.323	0
22	10	2021-08-11	14:46:00	2	1	1	0	19	1.483	40.33	36	-4.33						1.84654	26.6	63	58	33.783	18.247	84.134	47.08			33	0.29	1	0	1	65	190	180	278.4	526	152	1	0	42.00478 -8.69795	7.25462	0	0	10.2418	0	0	29.872	9.81508
23	8	2021-08-12	11:15:00	2	1	1	0	19	1.345	34.33	29.33	-5						1.84654	25.6	70	144	28.419	18.771	89.323	51.207			20	0.21	1	0	1	40	185	180	150.2	185	147	0	0	42.13096 -8.66134	0	0	0	0	0	0	54.9296	0.140845
24	3	2021-08-12	16:24:00	2	1	1	1	20	1.523	83.67	91.67	8						1.84654	28.5	57	22	29.565	15.031	97.659	54.622			15	0.16	1	1	1	56	190	180	194.7	268	157	0	0	42.11859 -8.74815	15.9091	0	0	0	0	0	26.7045	7.52841
25	10	2021-08-11	14:46:00	2	1	1	1	20	1.458	65	63.67	-1.33						1.84654	26.6	63	58	33.783	18.247	84.134	47.08			30	0.44	1	1	1	83	170	175	272.8	655	41	0	0	42.00478 -8.69795	7.25462	0	0	10.2418	0	0	29.872	9.81508
26	14	2021-08-11	17:55:00	2	1	1	1	20	1.352									1.84654	30.3	56	4	30.798	14.577	94.142	45.767			9	0.17	1	1	1	74	170	180	243.8	212	330	1	0	41.92504 -8.82114	30.2557	0	0	5.96591	0	0	11.5057	12.7841
27	2	2021-08-11	18:11:00	2	1	1	0	19	1.472	64.67	72	7.33						1.84654	29.7	51	15	29.74	15.294	93.026	51.222			28	0.15	1	1	1	55	195	175	214.9	421	128	1	1	41.97903 -8.76852	1.12676	0	0	16.7606	3.94366	0	39.4366	4.3662
28	5	2021-08-11	13:22:00	2	1	1	1	20	1.495	42	43.5	1.5						1.84654	27.8	65	0	30.702	18.619	90.1	50.1			42	0.27	1	1	1	53	200	180	264.6	375	78	0	0	42.00980 -8.67456	14.2254	0	0.422535	5.35211	0	0.422535	30.4225	0.56338
29	14	2021-08-11	17:55:00	2	1	1	0	18	1.457	20.33	22.33	2						1.84654	30.3	56	4	30.798	14.577	94.142	45.767			0		0	0	0	54	145	160	149.9	143	208	0	0	41.92504 -8.82114	30.2557	0	0	5.96591	0	0	11.5057	12.7841
30	15	2021-08-11	17:00:00	2	1	1	0	19	1.423	22.33	22.67	0.34						1.84654	30	46	9	31.919	14.361	95.583	29.708			11	0.11	0	0	0	47	105	150	103.9	112	31	0	0	41.96090 -8.82295	8.3926	0	0	0	0	0	8.25036	3.41394
31	3	2021-08-12	16:24:00	2	1	1	0	19	1.482	55	58	3						1.84654	28.5	57	22	29.565	15.031	97.659	54.622			6	0.41	0	1	1	48	175	180	145	118	43	0	0	42.11859 -8.74815	15.9091	0	0	0	0	0	26.7045	7.52841
32	5	2021-08-11	13:22:00	2	1	1	0	19	1.584	17	14.33	-2.67						1.84654	27.8	65	0	30.702	18.619	90.1	50.1			3	0.57	0	1	1	40	195	175	146.9	160	117	0	0	42.00980 -8.67456	14.2254	0	0.422535	5.35211	0	0.422535	30.4225	0.56338
33	15	2021-08-11	17:00:00	2	1	1	0	19	1.32	50.67	54.67	4						1.84654	30	46	9	31.919	14.361	95.583	29.708			0		0	0	0	39	160	160	124.2	88	130	0	0	41.96090 -8.82295	8.3926	0	0	0	0	0	8.25036	3.41394
34	7	2021-08-12	13:45:00	2	1	1	0	14	1.506	23.67	20.67	-3						1.84654	25.5	61	14	36.933	13.786	94.299	59.787			32	0.19	1	0	1	46	165	175	206.9	150	149	0	0	42.15701 -8.71199	18.75	6.10795	0	0	0	0	2.13068	8.38068
35	7	2021-08-12	13:45:00	2	1	1	0	17	1.378	38	39	1						1.84654	25.5	61	14	36.933	13.786	94.299	59.787			8	0.24	1	0	1	48	165	160	190.3	204	142	1	0	42.15701 -8.71199	18.75	6.10795	0	0	0	0	2.13068	8.38068
36	3	2021-08-12	16:24:00	2	1	1	0	18	1.461	53.33	50.33	-3						1.84654	28.5	57	22	29.565	15.031	97.659	54.622			0		0	0	0	64	185	175	237.5	200	221	0	0	42.11859 -8.74815	15.9091	0	0	0	0	0	26.7045	7.52841
1	5	2021-08-13	11:32:00	3	2	1	0	17	1.432									1.89423	24.8	74	0	37.621	16.225	96	37.7			33	0.13	1	1	1	45	130	130	134.6	143	28	0	0	42.00980 -8.67456	14.2254	0	0.422535	5.35211	0	0.422535	30.4225	0.56338
2	4	2021-08-14	13:42:00	3	2	1	1	20	1.557	98.33	96	-2.33	0	0	0	0	0	1.89423	21.1	86	49	28.965	13.281	93.6	59.423			33	0.62	1	1	1	57	190	180	226.2	192	102	0	0	42.10489 -8.80539	30.5085	0	0	0	0	0	32.7684	13.1356
3	14	2021-08-13	16:11:00	3	2	1	0	19	1.362									1.89423	34.5	37	5	42.149	13.257	96.849	27.17			2	0.23	0	1	1	65	170	175	215.9	319	158	1	0	41.92504 -8.82114	30.2557	0	0	5.96591	0	0	11.5057	12.7841
4	10	2021-08-13	12:25:00	3	2	1	1	20	1.506									1.89423	26.2	64	39	30.142	14.912	88.284	46.703			32	0.19	1	0	1	63	155	175	204.2	89	239	0	0	42.00478 -8.69795	7.25462	0	0	10.2418	0	0	29.872	9.81508
5	8	2021-08-14	11:20:00	3	2	1	1	20	1.447	31.33	30.33	-1	0	0	0	0	0	1.89423	28.8	61	76	37.755	16.034	95.222	44.454			3	0.22	1	1	1	32	165	155	95.9	102	105	0	0	42.13096 -8.66134	0	0	0	0	0	0	54.9296	0.140845
6	1	2021-08-14	15:40:00	3	2	1	0	19	1.441	38	32.67	-5.33	0	0	0	0	0	1.89423	27.9	56	6	41.123	16.082	92.702	32.8			0		0	0	0	57	150	160	151.4	180	125	1	0	42.16642 -8.68276	0	12.5529	0	0	0	0	19.323	0
7	8	2021-08-14	11:20:00	3	2	1	0	19	1.508	37.67	17.33	-20.34	0	0	0	0	0	1.89423	28.8	61	76	37.755	16.034	95.222	44.454			9	0.16	1	1	1	55	170	170	177.3	124	195	1	0	42.13096 -8.66134	0	0	0	0	0	0	54.9296	0.140845
8	2	2021-08-13	17:10:00	3	2	1	0	18	1.498									1.89423	25.8	69	5	32.407	13.401	95.509	46.189			4	0.25	1	1	1	36	220	165	171.8	127	223	1	0	41.97903 -8.76852	1.12676	0	0	16.7606	3.94366	0	39.4366	4.3662
9	4	2021-08-14	13:42:00	3	2	1	1	20	1.51	48.33	41	-7.33	0	0	0	0	0	1.89423	21.1	86	49	28.965	13.281	93.6	59.423			24	0.54	0	1	1	62	160	180	205.2	263	110	0	0	42.10489 -8.80539	30.5085	0	0	0	0	0	32.7684	13.1356
10	7	2021-08-14	12:58:00	3	2	1	0	10	1.57	52	54	2	1	20.19	0	0	0	1.89423	20.2	94	12	37.673	9.977	94.603	60.347			11	0.27	1	0	1	53	150	160	207.7	174	147	0	0	42.15701 -8.71199	18.75	6.10795	0	0	0	0	2.13068	8.38068
11	9	2021-08-13	10:45:00	3	2	1	1	20	1.582									1.89423	22.1	83	22	43.495	15.031	94.156	36.955			71	0.24	1	1	1	50	210	180	329.9	250	32	0	1	42.01857 -8.66565	25.9207	0	4.39093	0.141643	0	3.54108	20.9632	0
12	9	2021-08-13	10:45:00	3	2	1	1	20	1.502									1.89423	22.1	83	22	43.495	15.031	94.156	36.955			115	0.48	1	1	1	66	180	180	298.4	202	119	0	1	42.01857 -8.66565	25.9207	0	4.39093	0.141643	0	3.54108	20.9632	0
13	1	2021-08-14	15:40:00	3	2	1	0	19	1.565	53.67	53.33	-0.34	0	0	0	0	0	1.89423	27.9	56	6	41.123	16.082	92.702	32.8			4	0.13	0	0	0	50	195	185	166.3	292	169	0	0	42.16642 -8.68276	0	12.5529	0	0	0	0	19.323	0
14	2	2021-08-13	17:10:00	3	2	1	1	20	1.502									1.89423	25.8	69	5	32.407	13.401	95.509	46.189			14	0.6	1	1	1	65	165	185	172.1	324	86	1	0	41.97903 -8.76852	1.12676	0	0	16.7606	3.94366	0	39.4366	4.3662
15	9	2021-08-13	10:45:00	3	2	1	1	20	1.513									1.89423	22.1	83	22	43.495	15.031	94.156	36.955			40	0.13	1	0	1	60	235	180	267.4	329	130	0	1	42.01857 -8.66565	25.9207	0	4.39093	0.141643	0	3.54108	20.9632	0
16	6	2021-08-13	12:50:00	3	2	1	1	20	1.532									1.89423	27.2	76	38	32.7613	15.501	99.176	47.441			129	0.26	1	1	1	69	224	185	311.7	440	168	1	0	42.03238 -8.72844	0	0	0	0	0	0	42.2475	8.53485
17	15	2021-08-13	15:18:00	3	2	1	0	17	1.453									1.89423	39.2	44	0	41.766	12.485	97.503	38.932			7		0	0	0	58	180	185	132.4	185	99	0	0	41.96090 -8.82295	8.3926	0	0	0	0	0	8.25036	3.41394
18	6	2021-08-13	12:50:00	3	2	1	1	20	1.549									1.89423	27.2	76	38	32.7613	15.501	99.176	47.441			41	0.23	1	0	1	45	135	175	179.7	244	67	1	0	42.03238 -8.72844	0	0	0	0	0	0	42.2475	8.53485
19	4	2021-08-14	13:42:00	3	2	1	1	20	1.499	36	46	10	1	28.21	0	0	0	1.89423	21.1	86	49	28.965	13.281	93.6	59.423			87	0.37	1	1	1	65	205	185	327.6	341	179	1	0	42.10489 -8.80539	30.5085	0	0	0	0	0	32.7684	13.1356
20	6	2021-08-13	12:50:00	3	2	1	1	20	1.428									1.89423	27.2	76	38	32.7613	15.501	99.176	47.441			28	0.43	1	1	1	50	140	140	173.8	165	48	0	1	42.03238 -8.72844	0	0	0	0	0	0	42.2475	8.53485
21	1	2021-08-14	15:40:00	3	2	1	0	19	1.567	41	41.67	0.67	0	0	0	0	0	1.89423	27.9	56	6	41.123	16.082	92.702	32.8			23	0.24	1	1	1	57	180	180	223.5	182	117	0	0	42.16642 -8.68276	0	12.5529	0	0	0	0	19.323	0
22	10	2021-08-13	12:25:00	3	2	1	0	19	1.488									1.89423	26.2	64	39	30.142	14.912	88.284	46.703			33	0.29	1	0	1	65	190	180	278.4	526	152	1	0	42.00478 -8.69795	7.25462	0	0	10.2418	0	0	29.872	9.81508
23	8	2021-08-14	11:20:00	3	2	1	0	19	1.386	45.5	42	-3.5	0	0	0	0	0	1.89423	28.8	61	76	37.755	16.034	95.222	44.454			20	0.21	1	0	1	40	185	180	150.2	185	147	0	0	42.13096 -8.66134	0	0	0	0	0	0	54.9296	0.140845
24	3	2021-08-14	14:41:00	3	2	1	1	20	1.622	92.67	90	-2.67	1	23.65	1	1	0	1.89423	34.4	57	2	34.413	12.195	98.205	60.04			15	0.16	1	1	1	56	190	180	194.7	268	157	0	0	42.11859 -8.74815	15.9091	0	0	0	0	0	26.7045	7.52841
25	10	2021-08-13	12:25:00	3	2	1	1	20	1.612									1.89423	26.2	64	39	30.142	14.912	88.284	46.703			30	0.44	1	1	1	83	170	175	272.8	655	41	0	0	42.00478 -8.69795	7.25462	0	0	10.2418	0	0	29.872	9.81508
26	14	2021-08-13	16:11:00	3	2	1	1	20	1.494									1.89423	34.5	37	5	42.149	13.257	96.849	27.17			9	0.17	1	1	1	74	170	180	243.8	212	330	1	0	41.92504 -8.82114	30.2557	0	0	5.96591	0	0	11.5057	12.7841
27	2	2021-08-13	17:10:00	3	2	1	0	19	1.486									1.89423	25.8	69	5	32.407	13.401	95.509	46.189			28	0.15	1	1	1	55	195	175	214.9	421	128	1	1	41.97903 -8.76852	1.12676	0	0	16.7606	3.94366	0	39.4366	4.3662
28	5	2021-08-13	11:32:00	3	2	1	1	20	1.476									1.89423	24.8	74	0	37.621	16.225	96	37.7			42	0.27	1	1	1	53	200	180	264.6	375	78	0	0	42.00980 -8.67456	14.2254	0	0.422535	5.35211	0	0.422535	30.4225	0.56338
29	14	2021-08-13	16:11:00	3	2	1	0	18	1.482									1.89423	34.5	37	5	42.149	13.257	96.849	27.17			0		0	0	0	54	145	160	149.9	143	208	0	0	41.92504 -8.82114	30.2557	0	0	5.96591	0	0	11.5057	12.7841
30	15	2021-08-13	15:18:00	3	2	1	0	19	1.447									1.89423	39.2	44	0	41.766	12.485	97.503	38.932			11	0.11	0	0	0	47	105	150	103.9	112	31	0	0	41.96090 -8.82295	8.3926	0	0	0	0	0	8.25036	3.41394
31	3	2021-08-14	14:41:00	3	2	1	0	19	1.529	68	77	9	1	804.13	5	5	0	1.89423	34.4	57	2	34.413	12.195	98.205	60.04			6	0.41	0	1	1	48	175	180	145	118	43	0	0	42.11859 -8.74815	15.9091	0	0	0	0	0	26.7045	7.52841
32	5	2021-08-13	11:32:00	3	2	1	0	19	1.595									1.89423	24.8	74	0	37.621	16.225	96	37.7			3	0.57	0	1	1	40	195	175	146.9	160	117	0	0	42.00980 -8.67456	14.2254	0	0.422535	5.35211	0	0.422535	30.4225	0.56338
33	15	2021-08-13	15:18:00	3	2	1	0	19	1.499									1.89423	39.2	44	0	41.766	12.485	97.503	38.932			0		0	0	0	39	160	160	124.2	88	130	0	0	41.96090 -8.82295	8.3926	0	0	0	0	0	8.25036	3.41394
34	7	2021-08-14	12:58:00	3	2	1	0	14	1.512	45.67	43.67	-2	1	101.22	2	2	0	1.89423	20.2	94	12	37.673	9.977	94.603	60.347			32	0.19	1	0	1	46	165	175	206.9	150	149	0	0	42.15701 -8.71199	18.75	6.10795	0	0	0	0	2.13068	8.38068
35	7	2021-08-14	12:58:00	3	2	1	0	17	1.538	33.67	34.33	0.66	1	153.4	4	4	0	1.89423	20.2	94	12	37.673	9.977	94.603	60.347			8	0.24	1	0	1	48	165	160	190.3	204	142	1	0	42.15701 -8.71199	18.75	6.10795	0	0	0	0	2.13068	8.38068
36	3	2021-08-14	14:41:00	3	2	1	0	18	1.571	66.33	54	-12.33	0	0	0	0	0	1.89423	34.4	57	2	34.413	12.195	98.205	60.04			0		0	0	0	64	185	175	237.5	200	221	0	0	42.11859 -8.74815	15.9091	0	0	0	0	0	26.7045	7.52841
1	5	2021-08-15	11:55:00	4	2	1	0	17	1.432	31.67	27.67	-4	0	0	0	0	0	1.77978	23.4	69	0	33.507	17.017	90.1	44.2			33	0.13	1	1	1	45	130	130	134.6	143	28	0	0	42.00980 -8.67456	14.2254	0	0.422535	5.35211	0	0.422535	30.4225	0.56338
2	4	2021-08-16	13:27:00	4	2	1	1	20	1.635									1.77978	22.9	62	33	29.115	11.613	93.22	51.171			33	0.62	1	1	1	57	190	180	226.2	192	102	0	0	42.10489 -8.80539	30.5085	0	0	0	0	0	32.7684	13.1356
3	14	2021-08-15	15:53:00	4	2	1	0	19	1.373	134.33	127.67	-6.66	0	0	0	0	0	1.77978	47.8	18	3	50.786	12.05	96.246	15.928			2	0.23	0	1	1	65	170	175	215.9	319	158	1	0	41.92504 -8.82114	30.2557	0	0	5.96591	0	0	11.5057	12.7841
4	10	2021-08-15	12:39:00	4	2	1	1	20	1.527	52.33	43.33	-9	1	23.99	0	0	0	1.77978	24.5	62	18	27.431	16.01	87.099	54.32			32	0.19	1	0	1	63	155	175	204.2	89	239	0	0	42.00478 -8.69795	7.25462	0	0	10.2418	0	0	29.872	9.81508
5	8	2021-08-16	11:04:00	4	2	1	1	20	1.453									1.77978	32.5	38	62	35.958	12.074	88.812	35.554			3	0.22	1	1	1	32	165	155	95.9	102	105	0	0	42.13096 -8.66134	0	0	0	0	0	0	54.9296	0.140845
6	1	2021-08-16	14:25:00	4	2	1	0	19	1.449									1.77978	22	62	18	38.952	12.243	85.914	29.084			0		0	0	0	57	150	160	151.4	180	125	1	0	42.16642 -8.68276	0	12.5529	0	0	0	0	19.323	0
7	8	2021-08-16	11:04:00	4	2	1	0	19	1.511									1.77978	32.5	38	62	35.958	12.074	88.812	35.554			9	0.16	1	1	1	55	170	170	177.3	124	195	1	0	42.13096 -8.66134	0	0	0	0	0	0	54.9296	0.140845
8	2	2021-08-15	17:00:00	4	2	1	0	18	1.508	38.67	36.33	-2.34	0	0	0	0	0	1.77978	27.3	51	4	31.919	13.449	95.804	40.362			4	0.25	1	1	1	36	220	165	171.8	127	223	1	0	41.97903 -8.76852	1.12676	0	0	16.7606	3.94366	0	39.4366	4.3662
9	4	2021-08-16	13:27:00	4	2	1	1	20	1.525									1.77978	22.9	62	33	29.115	11.613	93.22	51.171			24	0.54	0	1	1	62	160	180	205.2	263	110	0	0	42.10489 -8.80539	30.5085	0	0	0	0	0	32.7684	13.1356
10	7	2021-08-16	14:01:00	4	2	1	0	10	1.576									1.77978	18.7	92	7	34.916	7.594	95.551	51.421			11	0.27	1	0	1	53	150	160	207.7	174	147	0	0	42.15701 -8.71199	18.75	6.10795	0	0	0	0	2.13068	8.38068
11	9	2021-08-15	10:56:00	4	2	1	1	20	1.648	65.67	57.33	-8.34	0	0	0	0	0	1.77978	21.2	76	9	39.29	15.509	93.028	32.955			71	0.24	1	1	1	50	210	180	329.9	250	32	0	1	42.01857 -8.66565	25.9207	0	4.39093	0.141643	0	3.54108	20.9632	0
12	9	2021-08-15	10:56:00	4	2	1	1	20	1.54	63.67	64.33	0.66	0	0	0	0	0	1.77978	21.2	76	9	39.29	15.509	93.028	32.955			115	0.48	1	1	1	66	180	180	298.4	202	119	0	1	42.01857 -8.66565	25.9207	0	4.39093	0.141643	0	3.54108	20.9632	0
13	1	2021-08-16	14:25:00	4	2	1	0	19	1.572									1.77978	22	62	18	38.952	12.243	85.914	29.084			4	0.13	0	0	0	50	195	185	166.3	292	169	0	0	42.16642 -8.68276	0	12.5529	0	0	0	0	19.323	0
14	2	2021-08-15	17:00:00	4	2	1	1	20	1.51	40.33	34	-6.33	0	0	0	0	0	1.77978	27.3	51	4	31.919	13.449	95.804	40.362			14	0.6	1	1	1	65	165	185	172.1	324	86	1	0	41.97903 -8.76852	1.12676	0	0	16.7606	3.94366	0	39.4366	4.3662
15	9	2021-08-15	10:56:00	4	2	1	1	20	1.55	69	63	-6	0	0	0	0	0	1.77978	21.2	76	9	39.29	15.509	93.028	32.955			40	0.13	1	0	1	60	235	180	267.4	329	130	0	1	42.01857 -8.66565	25.9207	0	4.39093	0.141643	0	3.54108	20.9632	0
16	6	2021-08-15	13:16:00	4	2	1	1	20	1.567	48.33	46.33	-2	0	0	0	0	0	1.77978	25.5	63	19	29.6039	14.5704	96.452	50.962			129	0.26	1	1	1	69	224	185	311.7	440	168	1	0	42.03238 -8.72844	0	0	0	0	0	0	42.2475	8.53485
17	15	2021-08-15	15:02:00	4	2	1	0	17	1.473	52.67	50	-2.67	0	0	0	0	0	1.77978	41.3	42	0	42.983	11.151	97.593	33.416			7		0	0	0	58	180	185	132.4	185	99	0	0	41.96090 -8.82295	8.3926	0	0	0	0	0	8.25036	3.41394
18	6	2021-08-15	13:16:00	4	2	1	1	20	1.592	59.67	52.33	-7.34	0	0	0	0	0	1.77978	25.5	63	19	29.6039	14.5704	96.452	50.962			41	0.23	1	0	1	45	135	175	179.7	244	67	1	0	42.03238 -8.72844	0	0	0	0	0	0	42.2475	8.53485
19	4	2021-08-16	13:27:00	4	2	1	1	20	1.512									1.77978	22.9	62	33	29.115	11.613	93.22	51.171			87	0.37	1	1	1	65	205	185	327.6	341	179	1	0	42.10489 -8.80539	30.5085	0	0	0	0	0	32.7684	13.1356
20	6	2021-08-15	13:16:00	4	2	1	1	20	1.439	61.33	56.33	-5	0	0	0	0	0	1.77978	25.5	63	19	29.6039	14.5704	96.452	50.962			28	0.43	1	1	1	50	140	140	173.8	165	48	0	1	42.03238 -8.72844	0	0	0	0	0	0	42.2475	8.53485
21	1	2021-08-16	14:25:00	4	2	1	0	19	1.6									1.77978	22	62	18	38.952	12.243	85.914	29.084			23	0.24	1	1	1	57	180	180	223.5	182	117	0	0	42.16642 -8.68276	0	12.5529	0	0	0	0	19.323	0
22	10	2021-08-15	12:39:00	4	2	1	0	19	1.517	64	58	-6	1	21.1	0	0	0	1.77978	24.5	62	18	27.431	16.01	87.099	54.32			33	0.29	1	0	1	65	190	180	278.4	526	152	1	0	42.00478 -8.69795	7.25462	0	0	10.2418	0	0	29.872	9.81508
23	8	2021-08-16	11:04:00	4	2	1	0	19	1.397									1.77978	32.5	38	62	35.958	12.074	88.812	35.554			20	0.21	1	0	1	40	185	180	150.2	185	147	0	0	42.13096 -8.66134	0	0	0	0	0	0	54.9296	0.140845
24	3	2021-08-16	12:33:00	4	2	1	1	20	1.669									1.77978	28.6	66	4	35.823	9.558	99.318	45.801			15	0.16	1	1	1	56	190	180	194.7	268	157	0	0	42.11859 -8.74815	15.9091	0	0	0	0	0	26.7045	7.52841
25	10	2021-08-15	12:39:00	4	2	1	1	20	1.678	64.33	62	-2.33	1	28.87	0	0	0	1.77978	24.5	62	18	27.431	16.01	87.099	54.32			30	0.44	1	1	1	83	170	175	272.8	655	41	0	0	42.00478 -8.69795	7.25462	0	0	10.2418	0	0	29.872	9.81508
26	14	2021-08-15	15:53:00	4	2	1	1	20	1.511	71.33	67.67	-3.66	0	0	0	0	0	1.77978	47.8	18	3	50.786	12.05	96.246	15.928			9	0.17	1	1	1	74	170	180	243.8	212	330	1	0	41.92504 -8.82114	30.2557	0	0	5.96591	0	0	11.5057	12.7841
27	2	2021-08-15	17:00:00	4	2	1	0	19	1.502	84	96.33	12.33	0	0	0	0	0	1.77978	27.3	51	4	31.919	13.449	95.804	40.362			28	0.15	1	1	1	55	195	175	214.9	421	128	1	1	41.97903 -8.76852	1.12676	0	0	16.7606	3.94366	0	39.4366	4.3662
28	5	2021-08-15	11:55:00	4	2	1	1	20	1.615	32	29	-3	0	0	0	0	0	1.77978	23.4	69	0	33.507	17.017	90.1	44.2			42	0.27	1	1	1	53	200	180	264.6	375	78	0	0	42.00980 -8.67456	14.2254	0	0.422535	5.35211	0	0.422535	30.4225	0.56338
29	14	2021-08-15	15:53:00	4	2	1	0	18	1.485	53	46	-7	0	0	0	0	0	1.77978	47.8	18	3	50.786	12.05	96.246	15.928			0		0	0	0	54	145	160	149.9	143	208	0	0	41.92504 -8.82114	30.2557	0	0	5.96591	0	0	11.5057	12.7841
30	15	2021-08-15	15:02:00	4	2	1	0	19	1.438				0	0	0	0	0	1.77978	41.3	42	0	42.983	11.151	97.593	33.416			11	0.11	0	0	0	47	105	150	103.9	112	31	0	0	41.96090 -8.82295	8.3926	0	0	0	0	0	8.25036	3.41394
31	3	2021-08-16	12:33:00	4	2	1	0	19	1.558									1.77978	28.6	66	4	35.823	9.558	99.318	45.801			6	0.41	0	1	1	48	175	180	145	118	43	0	0	42.11859 -8.74815	15.9091	0	0	0	0	0	26.7045	7.52841
32	5	2021-08-15	11:55:00	4	2	1	0	19	1.474	38	35	-3	0	0	0	0	0	1.77978	23.4	69	0	33.507	17.017	90.1	44.2			3	0.57	0	1	1	40	195	175	146.9	160	117	0	0	42.00980 -8.67456	14.2254	0	0.422535	5.35211	0	0.422535	30.4225	0.56338
33	15	2021-08-15	15:02:00	4	2	1	0	19	1.496	39	32	-7	0	0	0	0	0	1.77978	41.3	42	0	42.983	11.151	97.593	33.416			0		0	0	0	39	160	160	124.2	88	130	0	0	41.96090 -8.82295	8.3926	0	0	0	0	0	8.25036	3.41394
34	7	2021-08-16	14:01:00	4	2	1	0	14	1.513									1.77978	18.7	92	7	34.916	7.594	95.551	51.421			32	0.19	1	0	1	46	165	175	206.9	150	149	0	0	42.15701 -8.71199	18.75	6.10795	0	0	0	0	2.13068	8.38068
35	7	2021-08-16	14:01:00	4	2	1	0	17	1.541									1.77978	18.7	92	7	34.916	7.594	95.551	51.421			8	0.24	1	0	1	48	165	160	190.3	204	142	1	0	42.15701 -8.71199	18.75	6.10795	0	0	0	0	2.13068	8.38068
36	3	2021-08-16	12:33:00	4	2	1	0	18	1.581									1.77978	28.6	66	4	35.823	9.558	99.318	45.801			0		0	0	0	64	185	175	237.5	200	221	0	0	42.11859 -8.74815	15.9091	0	0	0	0	0	26.7045	7.52841
1	5	2021-08-17	10:43:00	5	3	1	0	17	1.439	23.33	26.67	3.34						1.89437	21.1	58	0	33.98	16.471	77.4	34.5			33	0.13	1	1	1	45	130	130	134.6	143	28	0	0	42.00980 -8.67456	14.2254	0	0.422535	5.35211	0	0.422535	30.4225	0.56338
2	4	2021-08-18	12:57:00	5	3	1	1	20	1.664	90.33	93	2.67						1.89437	21.4	63	26	28.147	9.336	92.579	51.203			33	0.62	1	1	1	57	190	180	226.2	192	102	0	0	42.10489 -8.80539	30.5085	0	0	0	0	0	32.7684	13.1356
3	14	2021-08-17	13:20:00	5	3	1	0	19	1.411	30	15	-15						1.89437	36.3	37	4	53.405	13.858	85.785	16.951			2	0.23	0	1	1	65	170	175	215.9	319	158	1	0	41.92504 -8.82114	30.2557	0	0	5.96591	0	0	11.5057	12.7841
4	10	2021-08-17	11:23:00	5	3	1	1	20	1.526	42.67	37.33	-5.34						1.89437	21.2	59	31	28.543	16.32	76.644	46.378			32	0.19	1	0	1	63	155	175	204.2	89	239	0	0	42.00478 -8.69795	7.25462	0	0	10.2418	0	0	29.872	9.81508
5	8	2021-08-18	11:05:00	5	3	1	1	20	1.462	49.67	30	-19.67						1.89437	29.7	38	74	33.521	11.224	88.341	36.516			3	0.22	1	1	1	32	165	155	95.9	102	105	0	0	42.13096 -8.66134	0	0	0	0	0	0	54.9296	0.140845
6	1	2021-08-18	15:35:00	5	3	1	0	19	1.459	37.33	34.67	-2.66						1.89437	24.1	57	17	39.857	10.638	91.424	31.749			0		0	0	0	57	150	160	151.4	180	125	1	0	42.16642 -8.68276	0	12.5529	0	0	0	0	19.323	0
7	8	2021-08-18	11:05:00	5	3	1	0	19	1.487	21	9.67	-11.33						1.89437	29.7	38	74	33.521	11.224	88.341	36.516			9	0.16	1	1	1	55	170	170	177.3	124	195	1	0	42.13096 -8.66134	0	0	0	0	0	0	54.9296	0.140845
8	2	2021-08-17	14:16:00	5	3	1	0	18	1.498	40.67	36	-4.67						1.89437	24.5	55	0	28.543	14.314	84.002	42.187			4	0.25	1	1	1	36	220	165	171.8	127	223	1	0	41.97903 -8.76852	1.12676	0	0	16.7606	3.94366	0	39.4366	4.3662
9	4	2021-08-18	12:57:00	5	3	1	1	20	1.522	74.67	57	-17.67						1.89437	21.4	63	26	28.147	9.336	92.579	51.203			24	0.54	0	1	1	62	160	180	205.2	263	110	0	0	42.10489 -8.80539	30.5085	0	0	0	0	0	32.7684	13.1356
10	7	2021-08-18	14:27:00	5	3	1	0	10	1.606	49.67	47.67	-2						1.89437	21.2	90	11	36.012	5.745	95.647	58.303			11	0.27	1	0	1	53	150	160	207.7	174	147	0	0	42.15701 -8.71199	18.75	6.10795	0	0	0	0	2.13068	8.38068
11	9	2021-08-17	10:14:00	5	3	1	1	20	1.699	65	49.33	-15.67						1.89437	19.1	66	24	38.644	14.864	82	27.584			71	0.24	1	1	1	50	210	180	329.9	250	32	0	1	42.01857 -8.66565	25.9207	0	4.39093	0.141643	0	3.54108	20.9632	0
12	9	2021-08-17	10:14:00	5	3	1	1	20	1.562	69.33	72.33	3						1.89437	19.1	66	24	38.644	14.864	82	27.584			115	0.48	1	1	1	66	180	180	298.4	202	119	0	1	42.01857 -8.66565	25.9207	0	4.39093	0.141643	0	3.54108	20.9632	0
13	1	2021-08-18	15:35:00	5	3	1	0	19	1.58	62	59.67	-2.33						1.89437	24.1	57	17	39.857	10.638	91.424	31.749			4	0.13	0	0	0	50	195	185	166.3	292	169	0	0	42.16642 -8.68276	0	12.5529	0	0	0	0	19.323	0
14	2	2021-08-17	14:16:00	5	3	1	1	20	1.511	54.33	44.67	-9.66						1.89437	24.5	55	0	28.543	14.314	84.002	42.187			14	0.6	1	1	1	65	165	185	172.1	324	86	1	0	41.97903 -8.76852	1.12676	0	0	16.7606	3.94366	0	39.4366	4.3662
15	9	2021-08-17	10:14:00	5	3	1	1	20	1.597	8	4	-4						1.89437	19.1	66	24	38.644	14.864	82	27.584			40	0.13	1	0	1	60	235	180	267.4	329	130	0	1	42.01857 -8.66565	25.9207	0	4.39093	0.141643	0	3.54108	20.9632	0
16	6	2021-08-17	15:30:00	5	3	1	1	20	1.601	61	55.33	-5.67						1.89437	30	42.9	31	30.4685	12.6088	94.75	41.482			129	0.26	1	1	1	69	224	185	311.7	440	168	1	0	42.03238 -8.72844	0	0	0	0	0	0	42.2475	8.53485
17	15	2021-08-17	12:27:00	5	3	1	0	17	1.47	45.33	41	-4.33						1.89437	18.4	92	0	41.181	11.929	96.745	34.931			7		0	0	0	58	180	185	132.4	185	99	0	0	41.96090 -8.82295	8.3926	0	0	0	0	0	8.25036	3.41394
18	6	2021-08-17	15:30:00	5	3	1	1	20	1.61	43.67	43	-0.67						1.89437	30	42.9	31	30.4685	12.6088	94.75	41.482			41	0.23	1	0	1	45	135	175	179.7	244	67	1	0	42.03238 -8.72844	0	0	0	0	0	0	42.2475	8.53485
19	4	2021-08-18	12:57:00	5	3	1	1	20	1.532	49	40.67	-8.33						1.89437	21.4	63	26	28.147	9.336	92.579	51.203			87	0.37	1	1	1	65	205	185	327.6	341	179	1	0	42.10489 -8.80539	30.5085	0	0	0	0	0	32.7684	13.1356
20	6	2021-08-17	15:30:00	5	3	1	1	20	1.447	50.33	45.33	-5						1.89437	30	42.9	31	30.4685	12.6088	94.75	41.482			28	0.43	1	1	1	50	140	140	173.8	165	48	0	1	42.03238 -8.72844	0	0	0	0	0	0	42.2475	8.53485
21	1	2021-08-18	15:35:00	5	3	1	0	19	1.618	63	62.67	-0.33						1.89437	24.1	57	17	39.857	10.638	91.424	31.749			23	0.24	1	1	1	57	180	180	223.5	182	117	0	0	42.16642 -8.68276	0	12.5529	0	0	0	0	19.323	0
22	10	2021-08-17	11:23:00	5	3	1	0	19	1.533	45	38.33	-6.67						1.89437	21.2	59	31	28.543	16.32	76.644	46.378			33	0.29	1	0	1	65	190	180	278.4	526	152	1	0	42.00478 -8.69795	7.25462	0	0	10.2418	0	0	29.872	9.81508
23	8	2021-08-18	11:05:00	5	3	1	0	19	1.394	55.67	54.33	-1.34						1.89437	29.7	38	74	33.521	11.224	88.341	36.516			20	0.21	1	0	1	40	185	180	150.2	185	147	0	0	42.13096 -8.66134	0	0	0	0	0	0	54.9296	0.140845
24	3	2021-08-18	13:55:00	5	3	1	1	20	1.678	76	92.33	16.33						1.89437	32.1	44	6	33.6	8.045	98.55	45.109			15	0.16	1	1	1	56	190	180	194.7	268	157	0	0	42.11859 -8.74815	15.9091	0	0	0	0	0	26.7045	7.52841
25	10	2021-08-17	11:23:00	5	3	1	1	20	1.712	52.33	49.33	-3						1.89437	21.2	59	31	28.543	16.32	76.644	46.378			30	0.44	1	1	1	83	170	175	272.8	655	41	0	0	42.00478 -8.69795	7.25462	0	0	10.2418	0	0	29.872	9.81508
26	14	2021-08-17	13:20:00	5	3	1	1	20	1.535	117	95.33	-21.67						1.89437	36.3	37	4	53.405	13.858	85.785	16.951			9	0.17	1	1	1	74	170	180	243.8	212	330	1	0	41.92504 -8.82114	30.2557	0	0	5.96591	0	0	11.5057	12.7841
27	2	2021-08-17	14:16:00	5	3	1	0	19	1.502	75.67	66.67	-9						1.89437	24.5	55	0	28.543	14.314	84.002	42.187			28	0.15	1	1	1	55	195	175	214.9	421	128	1	1	41.97903 -8.76852	1.12676	0	0	16.7606	3.94366	0	39.4366	4.3662
28	5	2021-08-17	10:43:00	5	3	1	1	20	1.61	58.33	55	-3.33						1.89437	21.1	58	0	33.98	16.471	77.4	34.5			42	0.27	1	1	1	53	200	180	264.6	375	78	0	0	42.00980 -8.67456	14.2254	0	0.422535	5.35211	0	0.422535	30.4225	0.56338
29	14	2021-08-17	13:20:00	5	3	1	0	18	1.484	75.67	69.67	-6						1.89437	36.3	37	4	53.405	13.858	85.785	16.951			0		0	0	0	54	145	160	149.9	143	208	0	0	41.92504 -8.82114	30.2557	0	0	5.96591	0	0	11.5057	12.7841
30	15	2021-08-17	12:27:00	5	3	1	0	19	1.362	33.67	28.67	-5						1.89437	18.4	92	0	41.181	11.929	96.745	34.931			11	0.11	0	0	0	47	105	150	103.9	112	31	0	0	41.96090 -8.82295	8.3926	0	0	0	0	0	8.25036	3.41394
31	3	2021-08-18	13:55:00	5	3	1	0	19	1.581	75.67	85	9.33						1.89437	32.1	44	6	33.6	8.045	98.55	45.109			6	0.41	0	1	1	48	175	180	145	118	43	0	0	42.11859 -8.74815	15.9091	0	0	0	0	0	26.7045	7.52841
32	5	2021-08-17	10:43:00	5	3	1	0	19	1.485	33.33	32.67	-0.66						1.89437	21.1	58	0	33.98	16.471	77.4	34.5			3	0.57	0	1	1	40	195	175	146.9	160	117	0	0	42.00980 -8.67456	14.2254	0	0.422535	5.35211	0	0.422535	30.4225	0.56338
33	15	2021-08-17	12:27:00	5	3	1	0	19	1.453	57	54.33	-2.67						1.89437	18.4	92	0	41.181	11.929	96.745	34.931			0		0	0	0	39	160	160	124.2	88	130	0	0	41.96090 -8.82295	8.3926	0	0	0	0	0	8.25036	3.41394
34	7	2021-08-18	14:27:00	5	3	1	0	14	1.514	41	41	0						1.89437	21.2	90	11	36.012	5.745	95.647	58.303			32	0.19	1	0	1	46	165	175	206.9	150	149	0	0	42.15701 -8.71199	18.75	6.10795	0	0	0	0	2.13068	8.38068
35	7	2021-08-18	14:27:00	5	3	1	0	17	1.566	49.33	48.33	-1						1.89437	21.2	90	11	36.012	5.745	95.647	58.303			8	0.24	1	0	1	48	165	160	190.3	204	142	1	0	42.15701 -8.71199	18.75	6.10795	0	0	0	0	2.13068	8.38068
36	3	2021-08-18	13:55:00	5	3	1	0	18	1.586	52	54	2						1.89437	32.1	44	6	33.6	8.045	98.55	45.109			0		0	0	0	64	185	175	237.5	200	221	0	0	42.11859 -8.74815	15.9091	0	0	0	0	0	26.7045	7.52841
1	5	2021-08-19	10:58:00	6	4	1	0	17	1.424									1.71484	21.6	60	0	33.694	16.018	75.4	39.2			33	0.13	1	1	1	45	130	130	134.6	143	28	0	0	42.00980 -8.67456	14.2254	0	0.422535	5.35211	0	0.422535	30.4225	0.56338
2	4	2021-08-20	14:30:00	6	4	1	1	20	1.705	92.67	98	5.33	0	0	0	0	0	1.71484	21.2	72	15	23.184	10.516	93.6	66.017			33	0.62	1	1	1	57	190	180	226.2	192	102	0	0	42.10489 -8.80539	30.5085	0	0	0	0	0	32.7684	13.1356
3	14	2021-08-19	12:13:00	6	4	1	0	19	1.437									1.71484	22	60	4	45.656	12.292	89.443	21.47			2	0.23	0	1	1	65	170	175	215.9	319	158	1	0	41.92504 -8.82114	30.2557	0	0	5.96591	0	0	11.5057	12.7841
4	10	2021-08-19	11:25:00	6	4	1	1	20	1.528									1.71484	21	62	6	26.353	16.153	75.424	53.156			32	0.19	1	0	1	63	155	175	204.2	89	239	0	0	42.00478 -8.69795	7.25462	0	0	10.2418	0	0	29.872	9.81508
5	8	2021-08-20	11:27:00	6	4	1	1	20	1.489	71.67	45.33	-26.34	1	253.93	4	4	0	1.71484	18	88	63	25.016	12.896	93.99	63.698			3	0.22	1	1	1	32	165	155	95.9	102	105	0	0	42.13096 -8.66134	0	0	0	0	0	0	54.9296	0.140845
6	1	2021-08-20	15:42:00	6	4	1	0	19	1.643	59	57	-2	0	0	0	0	0	1.71484	21.7	67	16	34.995	12.968	95.471	37.61			0		0	0	0	57	150	160	151.4	180	125	1	0	42.16642 -8.68276	0	12.5529	0	0	0	0	19.323	0
7	8	2021-08-20	11:27:00	6	4	1	0	19	1.502	39.67	25.67	-14	1	62.28	0	0	0	1.71484	18	88	63	25.016	12.896	93.99	63.698			9	0.16	1	1	1	55	170	170	177.3	124	195	1	0	42.13096 -8.66134	0	0	0	0	0	0	54.9296	0.140845
8	2	2021-08-19	13:52:00	6	4	1	0	18	1.509									1.71484	23.7	57	1	27.21	13.594	90.606	42.695			4	0.25	1	1	1	36	220	165	171.8	127	223	1	0	41.97903 -8.76852	1.12676	0	0	16.7606	3.94366	0	39.4366	4.3662
9	4	2021-08-20	14:30:00	6	4	1	1	20	1.55	71	63.67	-7.33	0	0	0	0	0	1.71484	21.2	72	15	23.184	10.516	93.6	66.017			24	0.54	0	1	1	62	160	180	205.2	263	110	0	0	42.10489 -8.80539	30.5085	0	0	0	0	0	32.7684	13.1356
10	7	2021-08-20	15:05:00	6	4	1	0	10	1.626	62.33	59.67	-2.66	0	0	0	0	0	1.71484	21.2	84	15	32.924	6.788	96.03	58.893			11	0.27	1	0	1	53	150	160	207.7	174	147	0	0	42.15701 -8.71199	18.75	6.10795	0	0	0	0	2.13068	8.38068
11	9	2021-08-19	10:17:00	6	4	1	1	20	1.771									1.71484	18.5	69	9	42.833	14.649	79.198	29.032			71	0.24	1	1	1	50	210	180	329.9	250	32	0	1	42.01857 -8.66565	25.9207	0	4.39093	0.141643	0	3.54108	20.9632	0
12	9	2021-08-19	10:17:00	6	4	1	1	20	1.61									1.71484	18.5	69	9	42.833	14.649	79.198	29.032			115	0.48	1	1	1	66	180	180	298.4	202	119	0	1	42.01857 -8.66565	25.9207	0	4.39093	0.141643	0	3.54108	20.9632	0
13	1	2021-08-20	15:42:00	6	4	1	0	19	1.619	79.33	82	2.67	0	0	0	0	0	1.71484	21.7	67	16	34.995	12.968	95.471	37.61			4	0.13	0	0	0	50	195	185	166.3	292	169	0	0	42.16642 -8.68276	0	12.5529	0	0	0	0	19.323	0
14	2	2021-08-19	13:52:00	6	4	1	1	20	1.504									1.71484	23.7	57	1	27.21	13.594	90.606	42.695			14	0.6	1	1	1	65	165	185	172.1	324	86	1	0	41.97903 -8.76852	1.12676	0	0	16.7606	3.94366	0	39.4366	4.3662
15	9	2021-08-19	10:17:00	6	4	1	1	20	1.607									1.71484	18.5	69	9	42.833	14.649	79.198	29.032			40	0.13	1	0	1	60	235	180	267.4	329	130	0	1	42.01857 -8.66565	25.9207	0	4.39093	0.141643	0	3.54108	20.9632	0
16	6	2021-08-19	15:29:00	6	4	1	1	20	1.616									1.71484	27.4	53	53	27.8704	13.1547	94.069	49.201			129	0.26	1	1	1	69	224	185	311.7	440	168	1	0	42.03238 -8.72844	0	0	0	0	0	0	42.2475	8.53485
17	15	2021-08-19	12:52:00	6	4	1	0	17	1.476									1.71484	18.4	95	2	41.942	11.565	97.404	32.835			7		0	0	0	58	180	185	132.4	185	99	0	0	41.96090 -8.82295	8.3926	0	0	0	0	0	8.25036	3.41394
18	6	2021-08-19	15:29:00	6	4	1	1	20	1.618									1.71484	27.4	53	53	27.8704	13.1547	94.069	49.201			41	0.23	1	0	1	45	135	175	179.7	244	67	1	0	42.03238 -8.72844	0	0	0	0	0	0	42.2475	8.53485
19	4	2021-08-20	14:30:00	6	4	1	1	20	1.561	55	57.33	2.33	1	192.72	3	3	0	1.71484	21.2	72	15	23.184	10.516	93.6	66.017			87	0.37	1	1	1	65	205	185	327.6	341	179	1	0	42.10489 -8.80539	30.5085	0	0	0	0	0	32.7684	13.1356
20	6	2021-08-19	15:29:00	6	4	1	1	20	1.447									1.71484	27.4	53	53	27.8704	13.1547	94.069	49.201			28	0.43	1	1	1	50	140	140	173.8	165	48	0	1	42.03238 -8.72844	0	0	0	0	0	0	42.2475	8.53485
21	1	2021-08-20	15:42:00	6	4	1	0	19	1.498	62.33	64	1.67	0	0	0	0	0	1.71484	21.7	67	16	34.995	12.968	95.471	37.61			23	0.24	1	1	1	57	180	180	223.5	182	117	0	0	42.16642 -8.68276	0	12.5529	0	0	0	0	19.323	0
22	10	2021-08-19	11:25:00	6	4	1	0	19	1.546									1.71484	21	62	6	26.353	16.153	75.424	53.156			33	0.29	1	0	1	65	190	180	278.4	526	152	1	0	42.00478 -8.69795	7.25462	0	0	10.2418	0	0	29.872	9.81508
23	8	2021-08-20	11:27:00	6	4	1	0	19	1.421	101.67	82.67	-19	1	71.06	3	3	0	1.71484	18	88	63	25.016	12.896	93.99	63.698			20	0.21	1	0	1	40	185	180	150.2	185	147	0	0	42.13096 -8.66134	0	0	0	0	0	0	54.9296	0.140845
24	3	2021-08-20	13:26:00	6	4	1	1	20	1.659	38	31.67	-6.33	1	1434.88	46	46	0	1.71484	28.3	57	11	31.306	9.336	99.108	51.85			15	0.16	1	1	1	56	190	180	194.7	268	157	0	0	42.11859 -8.74815	15.9091	0	0	0	0	0	26.7045	7.52841
25	10	2021-08-19	11:25:00	6	4	1	1	20	1.725									1.71484	21	62	6	26.353	16.153	75.424	53.156			30	0.44	1	1	1	83	170	175	272.8	655	41	0	0	42.00478 -8.69795	7.25462	0	0	10.2418	0	0	29.872	9.81508
26	14	2021-08-19	12:13:00	6	4	1	1	20	1.551									1.71484	22	60	4	45.656	12.292	89.443	21.47			9	0.17	1	1	1	74	170	180	243.8	212	330	1	0	41.92504 -8.82114	30.2557	0	0	5.96591	0	0	11.5057	12.7841
27	2	2021-08-19	13:52:00	6	4	1	0	19	1.515									1.71484	23.7	57	1	27.21	13.594	90.606	42.695			28	0.15	1	1	1	55	195	175	214.9	421	128	1	1	41.97903 -8.76852	1.12676	0	0	16.7606	3.94366	0	39.4366	4.3662
28	5	2021-08-19	10:58:00	6	4	1	1	20	1.657									1.71484	21.6	60	0	33.694	16.018	75.4	39.2			42	0.27	1	1	1	53	200	180	264.6	375	78	0	0	42.00980 -8.67456	14.2254	0	0.422535	5.35211	0	0.422535	30.4225	0.56338
29	14	2021-08-19	12:13:00	6	4	1	0	18	1.482									1.71484	22	60	4	45.656	12.292	89.443	21.47			0		0	0	0	54	145	160	149.9	143	208	0	0	41.92504 -8.82114	30.2557	0	0	5.96591	0	0	11.5057	12.7841
30	15	2021-08-19	12:52:00	6	4	1	0	19	1.409									1.71484	18.4	95	2	41.942	11.565	97.404	32.835			11	0.11	0	0	0	47	105	150	103.9	112	31	0	0	41.96090 -8.82295	8.3926	0	0	0	0	0	8.25036	3.41394
31	3	2021-08-20	13:26:00	6	4	1	0	19	1.627	96	94	-2	1	142.03	1	1	0	1.71484	28.3	57	11	31.306	9.336	99.108	51.85			6	0.41	0	1	1	48	175	180	145	118	43	0	0	42.11859 -8.74815	15.9091	0	0	0	0	0	26.7045	7.52841
32	5	2021-08-19	10:58:00	6	4	1	0	19	1.494									1.71484	21.6	60	0	33.694	16.018	75.4	39.2			3	0.57	0	1	1	40	195	175	146.9	160	117	0	0	42.00980 -8.67456	14.2254	0	0.422535	5.35211	0	0.422535	30.4225	0.56338
33	15	2021-08-19	12:52:00	6	4	1	0	19	1.486									1.71484	18.4	95	2	41.942	11.565	97.404	32.835			0		0	0	0	39	160	160	124.2	88	130	0	0	41.96090 -8.82295	8.3926	0	0	0	0	0	8.25036	3.41394
34	7	2021-08-20	15:05:00	6	4	1	0	14	1.532	40.33	33	-7.33	1	49.7	0	0	0	1.71484	21.2	84	15	32.924	6.788	96.03	58.893			32	0.19	1	0	1	46	165	175	206.9	150	149	0	0	42.15701 -8.71199	18.75	6.10795	0	0	0	0	2.13068	8.38068
35	7	2021-08-20	15:05:00	6	4	1	0	17	1.579	45.67	42.33	-3.34	1	10.84	0	0	0	1.71484	21.2	84	15	32.924	6.788	96.03	58.893			8	0.24	1	0	1	48	165	160	190.3	204	142	1	0	42.15701 -8.71199	18.75	6.10795	0	0	0	0	2.13068	8.38068
36	3	2021-08-20	13:26:00	6	4	1	0	18	1.614	70.67	74.33	3.66	1	410.3	22	22	0	1.71484	28.3	57	11	31.306	9.336	99.108	51.85			0		0	0	0	64	185	175	237.5	200	221	0	0	42.11859 -8.74815	15.9091	0	0	0	0	0	26.7045	7.52841
1	5	2021-08-21	13:52:00	7	4	1	0	17	1.454	21.67	17.67	-4	1	42.34	0	0	0	1.82279	24.8	69	0	26.764	16.224	88.3	60.3			33	0.13	1	1	1	45	130	130	134.6	143	28	0	0	42.00980 -8.67456	14.2254	0	0.422535	5.35211	0	0.422535	30.4225	0.56338
2	4	2021-08-22	18:03:00	7	4	1	1	20	1.73									1.82279	28	61	11	28.866	15.031	94.053	61.247			33	0.62	1	1	1	57	190	180	226.2	192	102	0	0	42.10489 -8.80539	30.5085	0	0	0	0	0	32.7684	13.1356
3	14	2021-08-21	15:03:00	7	4	1	0	19	1.485	121.67	115	-6.67	0	0	0	0	0	1.82279	28.6	56	2	38.504	13.064	92.066	36.996			2	0.23	0	1	1	65	170	175	215.9	319	158	1	0	41.92504 -8.82114	30.2557	0	0	5.96591	0	0	11.5057	12.7841
4	10	2021-08-21	14:23:00	7	4	1	1	20	1.555	57.33	46	-11.33	1	292.56	0	0	0	1.82279	24.8	70	11	25.283	15.915	85.51	68.217			32	0.19	1	0	1	63	155	175	204.2	89	239	0	0	42.00478 -8.69795	7.25462	0	0	10.2418	0	0	29.872	9.81508
5	8	2021-08-22	17:10:00	7	4	1	1	20	1.541									1.82279	27.8	64	78	30.874	13.93	97.005	58.426			3	0.22	1	1	1	32	165	155	95.9	102	105	0	0	42.13096 -8.66134	0	0	0	0	0	0	54.9296	0.140845
6	1	2021-08-22	16:07:00	7	4	1	0	19	1.532									1.82279	27	63	12	35.475	12.944	96.511	41.681			0		0	0	0	57	150	160	151.4	180	125	1	0	42.16642 -8.68276	0	12.5529	0	0	0	0	19.323	0
7	8	2021-08-22	17:10:00	7	4	1	0	19	1.519									1.82279	27.8	64	78	30.874	13.93	97.005	58.426			9	0.16	1	1	1	55	170	170	177.3	124	195	1	0	42.13096 -8.66134	0	0	0	0	0	0	54.9296	0.140845
8	2	2021-08-21	16:37:00	7	4	1	0	18	1.564	66.33	63.67	-2.66	0	0	0	0	0	1.82279	25.2	67	10	25.866	13.642	92.656	67.81			4	0.25	1	1	1	36	220	165	171.8	127	223	1	0	41.97903 -8.76852	1.12676	0	0	16.7606	3.94366	0	39.4366	4.3662
9	4	2021-08-22	18:03:00	7	4	1	1	20	1.608									1.82279	28	61	11	28.866	15.031	94.053	61.247			24	0.54	0	1	1	62	160	180	205.2	263	110	0	0	42.10489 -8.80539	30.5085	0	0	0	0	0	32.7684	13.1356
10	7	2021-08-22	16:31:00	7	4	1	0	10	1.686									1.82279	27.5	84	14	38.337	9.015	97.582	65.981			11	0.27	1	0	1	53	150	160	207.7	174	147	0	0	42.15701 -8.71199	18.75	6.10795	0	0	0	0	2.13068	8.38068
11	9	2021-08-21	13:19:00	7	4	1	1	20	1.88	135.33	125.33	-10	1	31.09	1	1	0	1.82279	29.9	57	16	34.598	14.721	90.069	46.782			71	0.24	1	1	1	50	210	180	329.9	250	32	0	1	42.01857 -8.66565	25.9207	0	4.39093	0.141643	0	3.54108	20.9632	0
12	9	2021-08-21	13:19:00	7	4	1	1	20	1.662	148	129.33	-18.67	1	48.56	1	1	0	1.82279	29.9	57	16	34.598	14.721	90.069	46.782			115	0.48	1	1	1	66	180	180	298.4	202	119	0	1	42.01857 -8.66565	25.9207	0	4.39093	0.141643	0	3.54108	20.9632	0
13	1	2021-08-22	16:07:00	7	4	1	0	19	1.689									1.82279	27	63	12	35.475	12.944	96.511	41.681			4	0.13	0	0	0	50	195	185	166.3	292	169	0	0	42.16642 -8.68276	0	12.5529	0	0	0	0	19.323	0
14	2	2021-08-21	16:37:00	7	4	1	1	20	1.542	67.33	51	-16.33	0	0	0	0	0	1.82279	25.2	67	10	25.866	13.642	92.656	67.81			14	0.6	1	1	1	65	165	185	172.1	324	86	1	0	41.97903 -8.76852	1.12676	0	0	16.7606	3.94366	0	39.4366	4.3662
15	9	2021-08-21	13:19:00	7	4	1	1	20	1.797	104.33	86	-18.33	0	0	0	0	0	1.82279	29.9	57	16	34.598	14.721	90.069	46.782			40	0.13	1	0	1	60	235	180	267.4	329	130	0	1	42.01857 -8.66565	25.9207	0	4.39093	0.141643	0	3.54108	20.9632	0
16	6	2021-08-21	17:27:00	7	4	1	1	20	1.672	113.67	115.67	2	0	0	0	0	0	1.82279	24.4	73	41	26.2597	15.3064	95.431	73.656			129	0.26	1	1	1	69	224	185	311.7	440	168	1	0	42.03238 -8.72844	0	0	0	0	0	0	42.2475	8.53485
17	15	2021-08-21	15:49:00	7	4	1	0	17	1.498	62	58.67	-3.33	0	0	0	0	0	1.82279	31.6	77	2	36.362	13.112	95.254	58.098			7		0	0	0	58	180	185	132.4	185	99	0	0	41.96090 -8.82295	8.3926	0	0	0	0	0	8.25036	3.41394
18	6	2021-08-21	17:27:00	7	4	1	1	20	1.648	52.33	55.33	3	0	0	0	0	0	1.82279	24.4	73	41	26.2597	15.3064	95.431	73.656			41	0.23	1	0	1	45	135	175	179.7	244	67	1	0	42.03238 -8.72844	0	0	0	0	0	0	42.2475	8.53485
19	4	2021-08-22	18:03:00	7	4	1	1	20	1.61									1.82279	28	61	11	28.866	15.031	94.053	61.247			87	0.37	1	1	1	65	205	185	327.6	341	179	1	0	42.10489 -8.80539	30.5085	0	0	0	0	0	32.7684	13.1356
20	6	2021-08-21	17:27:00	7	4	1	1	20	1.487	66.67	73.67	7	0	0	0	0	0	1.82279	24.4	73	41	26.2597	15.3064	95.431	73.656			28	0.43	1	1	1	50	140	140	173.8	165	48	0	1	42.03238 -8.72844	0	0	0	0	0	0	42.2475	8.53485
21	1	2021-08-22	16:07:00	7	4	1	0	19	1.668									1.82279	27	63	12	35.475	12.944	96.511	41.681			23	0.24	1	1	1	57	180	180	223.5	182	117	0	0	42.16642 -8.68276	0	12.5529	0	0	0	0	19.323	0
22	10	2021-08-21	14:23:00	7	4	1	0	19	1.595	96	81.33	-14.67	0	0	0	0	0	1.82279	24.8	70	11	25.283	15.915	85.51	68.217			33	0.29	1	0	1	65	190	180	278.4	526	152	1	0	42.00478 -8.69795	7.25462	0	0	10.2418	0	0	29.872	9.81508
23	8	2021-08-22	17:10:00	7	4	1	0	19	1.467									1.82279	27.8	64	78	30.874	13.93	97.005	58.426			20	0.21	1	0	1	40	185	180	150.2	185	147	0	0	42.13096 -8.66134	0	0	0	0	0	0	54.9296	0.140845
24	3	2021-08-22	19:33:00	7	4	1	1	20	1.711									1.82279	22.8	89	12	31.484	11.346	99.122	58.138			15	0.16	1	1	1	56	190	180	194.7	268	157	0	0	42.11859 -8.74815	15.9091	0	0	0	0	0	26.7045	7.52841
25	10	2021-08-21	14:23:00	7	4	1	1	20	1.76	91.67	81.33	-10.34	1	50.4	0	0	0	1.82279	24.8	70	11	25.283	15.915	85.51	68.217			30	0.44	1	1	1	83	170	175	272.8	655	41	0	0	42.00478 -8.69795	7.25462	0	0	10.2418	0	0	29.872	9.81508
26	14	2021-08-21	15:03:00	7	4	1	1	20	1.558	94.33	84	-10.33	0	0	0	0	0	1.82279	28.6	56	2	38.504	13.064	92.066	36.996			9	0.17	1	1	1	74	170	180	243.8	212	330	1	0	41.92504 -8.82114	30.2557	0	0	5.96591	0	0	11.5057	12.7841
27	2	2021-08-21	16:37:00	7	4	1	0	19	1.575	115.67	116.67	1	0	0	0	0	0	1.82279	25.2	67	10	25.866	13.642	92.656	67.81			28	0.15	1	1	1	55	195	175	214.9	421	128	1	1	41.97903 -8.76852	1.12676	0	0	16.7606	3.94366	0	39.4366	4.3662
28	5	2021-08-21	13:52:00	7	4	1	1	20	1.588	99.67	92	-7.67	1	8.27	0	0	0	1.82279	24.8	69	0	26.764	16.224	88.3	60.3			42	0.27	1	1	1	53	200	180	264.6	375	78	0	0	42.00980 -8.67456	14.2254	0	0.422535	5.35211	0	0.422535	30.4225	0.56338
29	14	2021-08-21	15:03:00	7	4	1	0	18	1.517	47.67	47.33	-0.34	0	0	0	0	0	1.82279	28.6	56	2	38.504	13.064	92.066	36.996			0		0	0	0	54	145	160	149.9	143	208	0	0	41.92504 -8.82114	30.2557	0	0	5.96591	0	0	11.5057	12.7841
30	15	2021-08-21	15:49:00	7	4	1	0	19	1.434	164	160	-4	0	0	0	0	0	1.82279	31.6	77	2	36.362	13.112	95.254	58.098			11	0.11	0	0	0	47	105	150	103.9	112	31	0	0	41.96090 -8.82295	8.3926	0	0	0	0	0	8.25036	3.41394
31	3	2021-08-22	19:33:00	7	4	1	0	19	1.695									1.82279	22.8	89	12	31.484	11.346	99.122	58.138			6	0.41	0	1	1	48	175	180	145	118	43	0	0	42.11859 -8.74815	15.9091	0	0	0	0	0	26.7045	7.52841
32	5	2021-08-21	13:52:00	7	4	1	0	19	1.692	93	90.67	-2.33	1	8.97	0	0	0	1.82279	24.8	69	0	26.764	16.224	88.3	60.3			3	0.57	0	1	1	40	195	175	146.9	160	117	0	0	42.00980 -8.67456	14.2254	0	0.422535	5.35211	0	0.422535	30.4225	0.56338
33	15	2021-08-21	15:49:00	7	4	1	0	19	1.528	57.33	51	-6.33	0	0	0	0	0	1.82279	31.6	77	2	36.362	13.112	95.254	58.098			0		0	0	0	39	160	160	124.2	88	130	0	0	41.96090 -8.82295	8.3926	0	0	0	0	0	8.25036	3.41394
34	7	2021-08-22	16:31:00	7	4	1	0	14	1.576									1.82279	27.5	84	14	38.337	9.015	97.582	65.981			32	0.19	1	0	1	46	165	175	206.9	150	149	0	0	42.15701 -8.71199	18.75	6.10795	0	0	0	0	2.13068	8.38068
35	7	2021-08-22	16:31:00	7	4	1	0	17	1.634									1.82279	27.5	84	14	38.337	9.015	97.582	65.981			8	0.24	1	0	1	48	165	160	190.3	204	142	1	0	42.15701 -8.71199	18.75	6.10795	0	0	0	0	2.13068	8.38068
36	3	2021-08-22	19:33:00	7	4	1	0	18	1.659									1.82279	22.8	89	12	31.484	11.346	99.122	58.138			0		0	0	0	64	185	175	237.5	200	221	0	0	42.11859 -8.74815	15.9091	0	0	0	0	0	26.7045	7.52841
1	5	2021-08-23	09:44:00	8	5	1	0	17	1.464	19.67	19	-0.67						2.11093	22.4	74	0	36.292	20.108	80.6	42.9			33	0.13	1	1	1	45	130	130	134.6	143	28	0	0	42.00980 -8.67456	14.2254	0	0.422535	5.35211	0	0.422535	30.4225	0.56338
2	4	2021-08-24	13:43:00	8	5	1	1	20	1.734	74.33	68	-6.33						2.11093	27.3	58	8	29.941	15.843	85.168	52.726			33	0.62	1	1	1	57	190	180	226.2	192	102	0	0	42.10489 -8.80539	30.5085	0	0	0	0	0	32.7684	13.1356
3	14	2021-08-23	13:24:00	8	5	1	0	19	1.504	146	99.67	-46.33						2.11093	41.3	31	1	49.717	17.153	93.343	20.906			2	0.23	0	1	1	65	170	175	215.9	319	158	1	0	41.92504 -8.82114	30.2557	0	0	5.96591	0	0	11.5057	12.7841
4	10	2021-08-23	10:20:00	8	5	1	1	20	1.57	40	35.33	-4.67						2.11093	25.1	60	13	32.975	20.555	78.741	46.587			32	0.19	1	0	1	63	155	175	204.2	89	239	0	0	42.00478 -8.69795	7.25462	0	0	10.2418	0	0	29.872	9.81508
5	8	2021-08-24	10:17:00	8	5	1	1	20	1.533	54.33	53	-1.33						2.11093	32.7	43	38	36.308	17.677	85.128	39.88			3	0.22	1	1	1	32	165	155	95.9	102	105	0	0	42.13096 -8.66134	0	0	0	0	0	0	54.9296	0.140845
6	1	2021-08-24	15:01:00	8	5	1	0	19	1.521	21.67	16.67	-5						2.11093	27.4	58	6	41.854	16.749	87.652	29.522			0		0	0	0	57	150	160	151.4	180	125	1	0	42.16642 -8.68276	0	12.5529	0	0	0	0	19.323	0
7	8	2021-08-24	10:17:00	8	5	1	0	19	1.52	46.67	37.67	-9						2.11093	32.7	43	38	36.308	17.677	85.128	39.88			9	0.16	1	1	1	55	170	170	177.3	124	195	1	0	42.13096 -8.66134	0	0	0	0	0	0	54.9296	0.140845
8	2	2021-08-23	10:58:00	8	5	1	0	18	1.581	51	49.67	-1.33						2.11093	29	49	0	33.105	20.627	77.989	48.409			4	0.25	1	1	1	36	220	165	171.8	127	223	1	0	41.97903 -8.76852	1.12676	0	0	16.7606	3.94366	0	39.4366	4.3662
9	4	2021-08-24	13:43:00	8	5	1	1	20	1.616	74.67	70	-4.67						2.11093	27.3	58	8	29.941	15.843	85.168	52.726			24	0.54	0	1	1	62	160	180	205.2	263	110	0	0	42.10489 -8.80539	30.5085	0	0	0	0	0	32.7684	13.1356
10	7	2021-08-24	14:30:00	8	5	1	0	10	1.688	23.67	22.33	-1.34						2.11093	30	86	20	42.001	12.098	93.499	80.369			11	0.27	1	0	1	53	150	160	207.7	174	147	0	0	42.15701 -8.71199	18.75	6.10795	0	0	0	0	2.13068	8.38068
11	9	2021-08-23	09:18:00	8	5	1	1	20	1.961	34	40	6						2.11093	21.4	76	7	41.56	19.46	81.464	31.4			71	0.24	1	1	1	50	210	180	329.9	250	32	0	1	42.01857 -8.66565	25.9207	0	4.39093	0.141643	0	3.54108	20.9632	0
12	9	2021-08-23	09:18:00	8	5	1	1	20	1.709	68.67	63.33	-5.34						2.11093	21.4	76	7	41.56	19.46	81.464	31.4			115	0.48	1	1	1	66	180	180	298.4	202	119	0	1	42.01857 -8.66565	25.9207	0	4.39093	0.141643	0	3.54108	20.9632	0
13	1	2021-08-24	15:01:00	8	5	1	0	19	1.697	54.33	46.33	-8						2.11093	27.4	58	6	41.854	16.749	87.652	29.522			4	0.13	0	0	0	50	195	185	166.3	292	169	0	0	42.16642 -8.68276	0	12.5529	0	0	0	0	19.323	0
14	2	2021-08-23	10:58:00	8	5	1	1	20	1.566	164	127.33	-36.67						2.11093	29	49	0	33.105	20.627	77.989	48.409			14	0.6	1	1	1	65	165	185	172.1	324	86	1	0	41.97903 -8.76852	1.12676	0	0	16.7606	3.94366	0	39.4366	4.3662
15	9	2021-08-23	09:18:00	8	5	1	1	20	1.871	111	100	-11						2.11093	21.4	76	7	41.56	19.46	81.464	31.4			40	0.13	1	0	1	60	235	180	267.4	329	130	0	1	42.01857 -8.66565	25.9207	0	4.39093	0.141643	0	3.54108	20.9632	0
16	6	2021-08-23	15:13:00	8	5	1	1	20	1.688	89	77	-12						2.11093	32.9	58	22	35.2048	20.0979	80.36	49.201			129	0.26	1	1	1	69	224	185	311.7	440	168	1	0	42.03238 -8.72844	0	0	0	0	0	0	42.2475	8.53485
17	15	2021-08-23	14:11:00	8	5	1	0	17	1.515	41.67	31.67	-10						2.11093	27.4	89	0	43.768	15.366	98.107	36.493			7		0	0	0	58	180	185	132.4	185	99	0	0	41.96090 -8.82295	8.3926	0	0	0	0	0	8.25036	3.41394
18	6	2021-08-23	15:13:00	8	5	1	1	20	1.641	94.67	89.33	-5.34						2.11093	32.9	58	22	35.2048	20.0979	80.36	49.201			41	0.23	1	0	1	45	135	175	179.7	244	67	1	0	42.03238 -8.72844	0	0	0	0	0	0	42.2475	8.53485
19	4	2021-08-24	13:43:00	8	5	1	1	20	1.633	75	89.67	14.67						2.11093	27.3	58	8	29.941	15.843	85.168	52.726			87	0.37	1	1	1	65	205	185	327.6	341	179	1	0	42.10489 -8.80539	30.5085	0	0	0	0	0	32.7684	13.1356
20	6	2021-08-23	15:13:00	8	5	1	1	20	1.495	59.33	46	-13.33						2.11093	32.9	58	22	35.2048	20.0979	80.36	49.201			28	0.43	1	1	1	50	140	140	173.8	165	48	0	1	42.03238 -8.72844	0	0	0	0	0	0	42.2475	8.53485
21	1	2021-08-24	15:01:00	8	5	1	0	19	1.659	55	46.33	-8.67						2.11093	27.4	58	6	41.854	16.749	87.652	29.522			23	0.24	1	1	1	57	180	180	223.5	182	117	0	0	42.16642 -8.68276	0	12.5529	0	0	0	0	19.323	0
22	10	2021-08-23	10:20:00	8	5	1	0	19	1.636	63.67	54.67	-9						2.11093	25.1	60	13	32.975	20.555	78.741	46.587			33	0.29	1	0	1	65	190	180	278.4	526	152	1	0	42.00478 -8.69795	7.25462	0	0	10.2418	0	0	29.872	9.81508
23	8	2021-08-24	10:17:00	8	5	1	0	19	1.447	70.33	63.67	-6.66						2.11093	32.7	43	38	36.308	17.677	85.128	39.88			20	0.21	1	0	1	40	185	180	150.2	185	147	0	0	42.13096 -8.66134	0	0	0	0	0	0	54.9296	0.140845
24	3	2021-08-24	12:39:00	8	5	1	1	20	1.692	55.33	48	-7.33						2.11093	34.4	51	4	37.508	13.954	96.04	42.745			15	0.16	1	1	1	56	190	180	194.7	268	157	0	0	42.11859 -8.74815	15.9091	0	0	0	0	0	26.7045	7.52841
25	10	2021-08-23	10:20:00	8	5	1	1	20	1.812	65.33	59.33	-6						2.11093	25.1	60	13	32.975	20.555	78.741	46.587			30	0.44	1	1	1	83	170	175	272.8	655	41	0	0	42.00478 -8.69795	7.25462	0	0	10.2418	0	0	29.872	9.81508
26	14	2021-08-23	13:24:00	8	5	1	1	20	1.578	72	66.67	-5.33						2.11093	41.3	31	1	49.717	17.153	93.343	20.906			9	0.17	1	1	1	74	170	180	243.8	212	330	1	0	41.92504 -8.82114	30.2557	0	0	5.96591	0	0	11.5057	12.7841
27	2	2021-08-23	10:58:00	8	5	1	0	19	1.583	109.67	109.67	0						2.11093	29	49	0	33.105	20.627	77.989	48.409			28	0.15	1	1	1	55	195	175	214.9	421	128	1	1	41.97903 -8.76852	1.12676	0	0	16.7606	3.94366	0	39.4366	4.3662
28	5	2021-08-23	09:44:00	8	5	1	1	20	1.58	78.67	74.33	-4.34						2.11093	22.4	74	0	36.292	20.108	80.6	42.9			42	0.27	1	1	1	53	200	180	264.6	375	78	0	0	42.00980 -8.67456	14.2254	0	0.422535	5.35211	0	0.422535	30.4225	0.56338
29	14	2021-08-23	13:24:00	8	5	1	0	18	1.542	122.67	108	-14.67						2.11093	41.3	31	1	49.717	17.153	93.343	20.906			0		0	0	0	54	145	160	149.9	143	208	0	0	41.92504 -8.82114	30.2557	0	0	5.96591	0	0	11.5057	12.7841
30	15	2021-08-23	14:11:00	8	5	1	0	19	1.456	76.67	66.33	-10.34						2.11093	27.4	89	0	43.768	15.366	98.107	36.493			11	0.11	0	0	0	47	105	150	103.9	112	31	0	0	41.96090 -8.82295	8.3926	0	0	0	0	0	8.25036	3.41394
31	3	2021-08-24	12:39:00	8	5	1	0	19	1.699	71	71.33	0.33						2.11093	34.4	51	4	37.508	13.954	96.04	42.745			6	0.41	0	1	1	48	175	180	145	118	43	0	0	42.11859 -8.74815	15.9091	0	0	0	0	0	26.7045	7.52841
32	5	2021-08-23	09:44:00	8	5	1	0	19	1.696	99	87.33	-11.67						2.11093	22.4	74	0	36.292	20.108	80.6	42.9			3	0.57	0	1	1	40	195	175	146.9	160	117	0	0	42.00980 -8.67456	14.2254	0	0.422535	5.35211	0	0.422535	30.4225	0.56338
33	15	2021-08-23	14:11:00	8	5	1	0	19	1.573	48.33	32.33	-16						2.11093	27.4	89	0	43.768	15.366	98.107	36.493			0		0	0	0	39	160	160	124.2	88	130	0	0	41.96090 -8.82295	8.3926	0	0	0	0	0	8.25036	3.41394
34	7	2021-08-24	14:30:00	8	5	1	0	14	1.579	55.33	53.67	-1.66						2.11093	30	86	20	42.001	12.098	93.499	80.369			32	0.19	1	0	1	46	165	175	206.9	150	149	0	0	42.15701 -8.71199	18.75	6.10795	0	0	0	0	2.13068	8.38068
35	7	2021-08-24	14:30:00	8	5	1	0	17	1.689	56.67	56.33	-0.34						2.11093	30	86	20	42.001	12.098	93.499	80.369			8	0.24	1	0	1	48	165	160	190.3	204	142	1	0	42.15701 -8.71199	18.75	6.10795	0	0	0	0	2.13068	8.38068
36	3	2021-08-24	12:39:00	8	5	1	0	18	1.646	44.33	27.33	-17						2.11093	34.4	51	4	37.508	13.954	96.04	42.745			0		0	0	0	64	185	175	237.5	200	221	0	0	42.11859 -8.74815	15.9091	0	0	0	0	0	26.7045	7.52841
1	5	2021-08-25	11:22:00	9	6	1	0	17	1.422									1.83017	22.4	68	0	27.381	15.299	87.4	57.1			33	0.13	1	1	1	45	130	130	134.6	143	28	0	0	42.00980 -8.67456	14.2254	0	0.422535	5.35211	0	0.422535	30.4225	0.56338
2	4	2021-08-26	14:12:00	9	6	1	1	20	1.786	89	85.33	-3.67	0	0	0	0	0	1.83017	23.3	75	9	24.243	16.272	92.645	70.534			33	0.62	1	1	1	57	190	180	226.2	192	102	0	0	42.10489 -8.80539	30.5085	0	0	0	0	0	32.7684	13.1356
3	14	2021-08-25	12:55:00	9	6	1	0	19	1.507									1.83017	25.1	70	2	38.812	11.88	93.289	35.648			2	0.23	0	1	1	65	170	175	215.9	319	158	1	0	41.92504 -8.82114	30.2557	0	0	5.96591	0	0	11.5057	12.7841
4	10	2021-08-25	12:00:00	9	6	1	1	20	1.645									1.83017	23.6	63	13	27.333	14.505	82.795	61.622			32	0.19	1	0	1	63	155	175	204.2	89	239	0	0	42.00478 -8.69795	7.25462	0	0	10.2418	0	0	29.872	9.81508
5	8	2021-08-26	11:21:00	9	6	1	1	20	1.552	92.67	79.33	-13.34	1	56.64	0	0	0	1.83017	22	84	66	26.793	15.533	94.39	67.914			3	0.22	1	1	1	32	165	155	95.9	102	105	0	0	42.13096 -8.66134	0	0	0	0	0	0	54.9296	0.140845
6	1	2021-08-26	15:48:00	9	6	1	0	19	1.565	82.33	70.67	-11.66	0	0	0	0	0	1.83017	23.8	71	2	33.626	15.055	96.204	44.88			0		0	0	0	57	150	160	151.4	180	125	1	0	42.16642 -8.68276	0	12.5529	0	0	0	0	19.323	0
7	8	2021-08-26	11:21:00	9	6	1	0	19	1.553	68.33	61	-7.33	1	22.93	0	0	0	1.83017	22	84	66	26.793	15.533	94.39	67.914			9	0.16	1	1	1	55	170	170	177.3	124	195	1	0	42.13096 -8.66134	0	0	0	0	0	0	54.9296	0.140845
8	2	2021-08-25	14:31:00	9	6	1	0	18	1.567									1.83017	22.9	71	0	27.358	12.05	92.352	56.265			4	0.25	1	1	1	36	220	165	171.8	127	223	1	0	41.97903 -8.76852	1.12676	0	0	16.7606	3.94366	0	39.4366	4.3662
9	4	2021-08-26	14:12:00	9	6	1	1	20	1.645	84.67	86.67	2	1	5.02	0	0	0	1.83017	23.3	75	9	24.243	16.272	92.645	70.534			24	0.54	0	1	1	62	160	180	205.2	263	110	0	0	42.10489 -8.80539	30.5085	0	0	0	0	0	32.7684	13.1356
10	7	2021-08-26	15:12:00	9	6	1	0	10	1.675	16	14	-2	1	7.32	0	0	0	1.83017	26.5	81	15	33.548	11.419	95.468	66.858			11	0.27	1	0	1	53	150	160	207.7	174	147	0	0	42.15701 -8.71199	18.75	6.10795	0	0	0	0	2.13068	8.38068
11	9	2021-08-25	10:55:00	9	6	1	1	20	2.016									1.83017	21.6	77	5	35.102	13.449	89.255	42.078			71	0.24	1	1	1	50	210	180	329.9	250	32	0	1	42.01857 -8.66565	25.9207	0	4.39093	0.141643	0	3.54108	20.9632	0
12	9	2021-08-25	10:55:00	9	6	1	1	20	1.732									1.83017	21.6	77	5	35.102	13.449	89.255	42.078			115	0.48	1	1	1	66	180	180	298.4	202	119	0	1	42.01857 -8.66565	25.9207	0	4.39093	0.141643	0	3.54108	20.9632	0
13	1	2021-08-26	15:48:00	9	6	1	0	19	1.713	55.33	52.67	-2.66	0	0	0	0	0	1.83017	23.8	71	2	33.626	15.055	96.204	44.88			4	0.13	0	0	0	50	195	185	166.3	292	169	0	0	42.16642 -8.68276	0	12.5529	0	0	0	0	19.323	0
14	2	2021-08-25	14:31:00	9	6	1	1	20	1.571									1.83017	22.9	71	0	27.358	12.05	92.352	56.265			14	0.6	1	1	1	65	165	185	172.1	324	86	1	0	41.97903 -8.76852	1.12676	0	0	16.7606	3.94366	0	39.4366	4.3662
15	9	2021-08-25	10:55:00	9	6	1	1	20	1.913									1.83017	21.6	77	5	35.102	13.449	89.255	42.078			40	0.13	1	0	1	60	235	180	267.4	329	130	0	1	42.01857 -8.66565	25.9207	0	4.39093	0.141643	0	3.54108	20.9632	0
16	6	2021-08-25	15:16:00	9	6	1	1	20	1.73									1.83017	28.8	67	7	29.999	13.8788	94.41	63.146			129	0.26	1	1	1	69	224	185	311.7	440	168	1	0	42.03238 -8.72844	0	0	0	0	0	0	42.2475	8.53485
17	15	2021-08-25	13:52:00	9	6	1	0	17	1.479									1.83017	24.3	82.1	1	36.173	11.346	95.677	48.694			7		0	0	0	58	180	185	132.4	185	99	0	0	41.96090 -8.82295	8.3926	0	0	0	0	0	8.25036	3.41394
18	6	2021-08-25	15:16:00	9	6	1	1	20	1.63									1.83017	28.8	67	7	29.999	13.8788	94.41	63.146			41	0.23	1	0	1	45	135	175	179.7	244	67	1	0	42.03238 -8.72844	0	0	0	0	0	0	42.2475	8.53485
19	4	2021-08-26	14:12:00	9	6	1	1	20	1.679	130	136	6	0	0	0	0	0	1.83017	23.3	75	9	24.243	16.272	92.645	70.534			87	0.37	1	1	1	65	205	185	327.6	341	179	1	0	42.10489 -8.80539	30.5085	0	0	0	0	0	32.7684	13.1356
20	6	2021-08-25	15:16:00	9	6	1	1	20	1.479									1.83017	28.8	67	7	29.999	13.8788	94.41	63.146			28	0.43	1	1	1	50	140	140	173.8	165	48	0	1	42.03238 -8.72844	0	0	0	0	0	0	42.2475	8.53485
21	1	2021-08-26	15:48:00	9	6	1	0	19	1.667	85.33	82.67	-2.66	0	0	0	0	0	1.83017	23.8	71	2	33.626	15.055	96.204	44.88			23	0.24	1	1	1	57	180	180	223.5	182	117	0	0	42.16642 -8.68276	0	12.5529	0	0	0	0	19.323	0
22	10	2021-08-25	12:00:00	9	6	1	0	19	1.557									1.83017	23.6	63	13	27.333	14.505	82.795	61.622			33	0.29	1	0	1	65	190	180	278.4	526	152	1	0	42.00478 -8.69795	7.25462	0	0	10.2418	0	0	29.872	9.81508
23	8	2021-08-26	11:21:00	9	6	1	0	19	1.486	114.33	100.33	-14	1	159.45	3	3	0	1.83017	22	84	66	26.793	15.533	94.39	67.914			20	0.21	1	0	1	40	185	180	150.2	185	147	0	0	42.13096 -8.66134	0	0	0	0	0	0	54.9296	0.140845
24	3	2021-08-26	13:09:00	9	6	1	1	20	1.69	75	64.33	-10.67	1	262.52	18	18	0	1.83017	29.3	65	2	31.74	13.546	98.827	58.683			15	0.16	1	1	1	56	190	180	194.7	268	157	0	0	42.11859 -8.74815	15.9091	0	0	0	0	0	26.7045	7.52841
25	10	2021-08-25	12:00:00	9	6	1	1	20	1.83									1.83017	23.6	63	13	27.333	14.505	82.795	61.622			30	0.44	1	1	1	83	170	175	272.8	655	41	0	0	42.00478 -8.69795	7.25462	0	0	10.2418	0	0	29.872	9.81508
26	14	2021-08-25	12:55:00	9	6	1	1	20	1.59									1.83017	25.1	70	2	38.812	11.88	93.289	35.648			9	0.17	1	1	1	74	170	180	243.8	212	330	1	0	41.92504 -8.82114	30.2557	0	0	5.96591	0	0	11.5057	12.7841
27	2	2021-08-25	14:31:00	9	6	1	0	19	1.607									1.83017	22.9	71	0	27.358	12.05	92.352	56.265			28	0.15	1	1	1	55	195	175	214.9	421	128	1	1	41.97903 -8.76852	1.12676	0	0	16.7606	3.94366	0	39.4366	4.3662
28	5	2021-08-25	11:22:00	9	6	1	1	20	1.71									1.83017	22.4	68	0	27.381	15.299	87.4	57.1			42	0.27	1	1	1	53	200	180	264.6	375	78	0	0	42.00980 -8.67456	14.2254	0	0.422535	5.35211	0	0.422535	30.4225	0.56338
29	14	2021-08-25	12:55:00	9	6	1	0	18	1.52									1.83017	25.1	70	2	38.812	11.88	93.289	35.648			0		0	0	0	54	145	160	149.9	143	208	0	0	41.92504 -8.82114	30.2557	0	0	5.96591	0	0	11.5057	12.7841
30	15	2021-08-25	13:52:00	9	6	1	0	19	1.427									1.83017	24.3	82.1	1	36.173	11.346	95.677	48.694			11	0.11	0	0	0	47	105	150	103.9	112	31	0	0	41.96090 -8.82295	8.3926	0	0	0	0	0	8.25036	3.41394
31	3	2021-08-26	13:09:00	9	6	1	0	19	1.7	101	104	3	1	235.22	4	4	0	1.83017	29.3	65	2	31.74	13.546	98.827	58.683			6	0.41	0	1	1	48	175	180	145	118	43	0	0	42.11859 -8.74815	15.9091	0	0	0	0	0	26.7045	7.52841
32	5	2021-08-25	11:22:00	9	6	1	0	19	1.572									1.83017	22.4	68	0	27.381	15.299	87.4	57.1			3	0.57	0	1	1	40	195	175	146.9	160	117	0	0	42.00980 -8.67456	14.2254	0	0.422535	5.35211	0	0.422535	30.4225	0.56338
33	15	2021-08-25	13:52:00	9	6	1	0	19	1.532									1.83017	24.3	82.1	1	36.173	11.346	95.677	48.694			0		0	0	0	39	160	160	124.2	88	130	0	0	41.96090 -8.82295	8.3926	0	0	0	0	0	8.25036	3.41394
34	7	2021-08-26	15:12:00	9	6	1	0	14	1.583	48	42.33	-5.67	1	90.45	0	0	0	1.83017	26.5	81	15	33.548	11.419	95.468	66.858			32	0.19	1	0	1	46	165	175	206.9	150	149	0	0	42.15701 -8.71199	18.75	6.10795	0	0	0	0	2.13068	8.38068
35	7	2021-08-26	15:12:00	9	6	1	0	17	1.743	60.67	59	-1.67	1	22.32	0	0	0	1.83017	26.5	81	15	33.548	11.419	95.468	66.858			8	0.24	1	0	1	48	165	160	190.3	204	142	1	0	42.15701 -8.71199	18.75	6.10795	0	0	0	0	2.13068	8.38068
36	3	2021-08-26	13:09:00	9	6	1	0	18	1.63	18	16.33	-1.67	0	0	0	0	0	1.83017	29.3	65	2	31.74	13.546	98.827	58.683			0		0	0	0	64	185	175	237.5	200	221	0	0	42.11859 -8.74815	15.9091	0	0	0	0	0	26.7045	7.52841
1	5	2021-08-27	11:37:00	10	6	1	0	17	1.437	21.67	21.33	-0.34	0	0	0	0	0	2.01411	21.2	81	0	31.525	15.518	90.7	70.7			33	0.13	1	1	1	45	130	130	134.6	143	28	0	0	42.00980 -8.67456	14.2254	0	0.422535	5.35211	0	0.422535	30.4225	0.56338
2	4	2021-08-28	15:13:00	10	6	1	1	20	1.838									2.01411	21.7	71	12	24.026	15.127	90.672	64.261			33	0.62	1	1	1	57	190	180	226.2	192	102	0	0	42.10489 -8.80539	30.5085	0	0	0	0	0	32.7684	13.1356
3	14	2021-08-27	13:10:00	10	6	1	0	19	1.532	133.67	114.33	-19.34	0	0	0	0	0	2.01411	24.8	71	0	41.414	12.147	94.718	29.84			2	0.23	0	1	1	65	170	175	215.9	319	158	1	0	41.92504 -8.82114	30.2557	0	0	5.96591	0	0	11.5057	12.7841
4	10	2021-08-27	12:08:00	10	6	1	1	20	1.587	45.67	38	-7.67	0	0	0	0	0	2.01411	23.5	74	18	26.549	14.337	85.952	65.204			32	0.19	1	0	1	63	155	175	204.2	89	239	0	0	42.00478 -8.69795	7.25462	0	0	10.2418	0	0	29.872	9.81508
5	8	2021-08-28	12:40:00	10	6	1	1	20	1.577									2.01411	24.9	66	70	32.458	14.816	92.538	51.292			3	0.22	1	1	1	32	165	155	95.9	102	105	0	0	42.13096 -8.66134	0	0	0	0	0	0	54.9296	0.140845
6	1	2021-08-28	16:17:00	10	6	1	0	19	1.593									2.01411	24.1	62	8	33.183	14.888	92.294	40.362			0		0	0	0	57	150	160	151.4	180	125	1	0	42.16642 -8.68276	0	12.5529	0	0	0	0	19.323	0
7	8	2021-08-28	12:40:00	10	6	1	0	19	1.583									2.01411	24.9	66	70	32.458	14.816	92.538	51.292			9	0.16	1	1	1	55	170	170	177.3	124	195	1	0	42.13096 -8.66134	0	0	0	0	0	0	54.9296	0.140845
8	2	2021-08-27	14:59:00	10	6	1	0	18	1.593	25.67	26	0.33	0	0	0	0	0	2.01411	24.4	69	0	26.256	12.485	94.166	70.578			4	0.25	1	1	1	36	220	165	171.8	127	223	1	0	41.97903 -8.76852	1.12676	0	0	16.7606	3.94366	0	39.4366	4.3662
9	4	2021-08-28	15:13:00	10	6	1	1	20	1.689									2.01411	21.7	71	12	24.026	15.127	90.672	64.261			24	0.54	0	1	1	62	160	180	205.2	263	110	0	0	42.10489 -8.80539	30.5085	0	0	0	0	0	32.7684	13.1356
10	7	2021-08-28	15:37:00	10	6	1	0	10	1.672									2.01411	27.1	73	40	36.606	11.005	94.774	55.165			11	0.27	1	0	1	53	150	160	207.7	174	147	0	0	42.15701 -8.71199	18.75	6.10795	0	0	0	0	2.13068	8.38068
11	9	2021-08-27	11:01:00	10	6	1	1	20	2.105	80.33	57.67	-22.66	1	91.67	1	1	0	2.01411	21.1	86	14	39.943	14.505	89.487	37.823			71	0.24	1	1	1	50	210	180	329.9	250	32	0	1	42.01857 -8.66565	25.9207	0	4.39093	0.141643	0	3.54108	20.9632	0
12	9	2021-08-27	11:01:00	10	6	1	1	20	1.784	42.33	25	-17.33	1	494.24	2	2	0	2.01411	21.1	86	14	39.943	14.505	89.487	37.823			115	0.48	1	1	1	66	180	180	298.4	202	119	0	1	42.01857 -8.66565	25.9207	0	4.39093	0.141643	0	3.54108	20.9632	0
13	1	2021-08-28	16:17:00	10	6	1	0	19	1.724									2.01411	24.1	62	8	33.183	14.888	92.294	40.362			4	0.13	0	0	0	50	195	185	166.3	292	169	0	0	42.16642 -8.68276	0	12.5529	0	0	0	0	19.323	0
14	2	2021-08-27	14:59:00	10	6	1	1	20	1.609	87.33	75.67	-11.66	1	51.2	0	0	0	2.01411	24.4	69	0	26.256	12.485	94.166	70.578			14	0.6	1	1	1	65	165	185	172.1	324	86	1	0	41.97903 -8.76852	1.12676	0	0	16.7606	3.94366	0	39.4366	4.3662
15	9	2021-08-27	11:01:00	10	6	1	1	20	1.982				1	61.61	1	1	0	2.01411	21.1	86	14	39.943	14.505	89.487	37.823			40	0.13	1	0	1	60	235	180	267.4	329	130	0	1	42.01857 -8.66565	25.9207	0	4.39093	0.141643	0	3.54108	20.9632	0
16	6	2021-08-27	15:44:00	10	6	1	1	20	1.812	117.33	110	-7.33	1	25.44	0	0	0	2.01411	25.2	65	12	27.781	14.2176	95.771	62.219			129	0.26	1	1	1	69	224	185	311.7	440	168	1	0	42.03238 -8.72844	0	0	0	0	0	0	42.2475	8.53485
17	15	2021-08-27	13:56:00	10	6	1	0	17	1.496	10.5	8	-2.5	0	0	0	0	0	2.01411	22.3	90	2	43.921	11.443	95.804	35.67			7		0	0	0	58	180	185	132.4	185	99	0	0	41.96090 -8.82295	8.3926	0	0	0	0	0	8.25036	3.41394
18	6	2021-08-27	15:44:00	10	6	1	1	20	1.675	59	43.67	-15.33	1	6.39	0	0	0	2.01411	25.2	65	12	27.781	14.2176	95.771	62.219			41	0.23	1	0	1	45	135	175	179.7	244	67	1	0	42.03238 -8.72844	0	0	0	0	0	0	42.2475	8.53485
19	4	2021-08-28	15:13:00	10	6	1	1	20	1.753									2.01411	21.7	71	12	24.026	15.127	90.672	64.261			87	0.37	1	1	1	65	205	185	327.6	341	179	1	0	42.10489 -8.80539	30.5085	0	0	0	0	0	32.7684	13.1356
20	6	2021-08-27	15:44:00	10	6	1	1	20	1.512	88	86.67	-1.33	1	38.8	0	0	0	2.01411	25.2	65	12	27.781	14.2176	95.771	62.219			28	0.43	1	1	1	50	140	140	173.8	165	48	0	1	42.03238 -8.72844	0	0	0	0	0	0	42.2475	8.53485
21	1	2021-08-28	16:17:00	10	6	1	0	19	1.685									2.01411	24.1	62	8	33.183	14.888	92.294	40.362			23	0.24	1	1	1	57	180	180	223.5	182	117	0	0	42.16642 -8.68276	0	12.5529	0	0	0	0	19.323	0
22	10	2021-08-27	12:08:00	10	6	1	0	19	1.711	112	62.67	-49.33	0	0	0	0	0	2.01411	23.5	74	18	26.549	14.337	85.952	65.204			33	0.29	1	0	1	65	190	180	278.4	526	152	1	0	42.00478 -8.69795	7.25462	0	0	10.2418	0	0	29.872	9.81508
23	8	2021-08-28	12:40:00	10	6	1	0	19	1.523									2.01411	24.9	66	70	32.458	14.816	92.538	51.292			20	0.21	1	0	1	40	185	180	150.2	185	147	0	0	42.13096 -8.66134	0	0	0	0	0	0	54.9296	0.140845
24	3	2021-08-28	14:28:00	10	6	1	1	20	1.7									2.01411	30.5	58	4	32.613	12.485	98.486	48.511			15	0.16	1	1	1	56	190	180	194.7	268	157	0	0	42.11859 -8.74815	15.9091	0	0	0	0	0	26.7045	7.52841
25	10	2021-08-27	12:08:00	10	6	1	1	20	1.905	83	70.33	-12.67	0	0	0	0	0	2.01411	23.5	74	18	26.549	14.337	85.952	65.204			30	0.44	1	1	1	83	170	175	272.8	655	41	0	0	42.00478 -8.69795	7.25462	0	0	10.2418	0	0	29.872	9.81508
26	14	2021-08-27	13:10:00	10	6	1	1	20	1.63	89.67	84.33	-5.34	1	24.51	0	0	0	2.01411	24.8	71	0	41.414	12.147	94.718	29.84			9	0.17	1	1	1	74	170	180	243.8	212	330	1	0	41.92504 -8.82114	30.2557	0	0	5.96591	0	0	11.5057	12.7841
27	2	2021-08-27	14:59:00	10	6	1	0	19	1.666	141	159.33	18.33	0	0	0	0	0	2.01411	24.4	69	0	26.256	12.485	94.166	70.578			28	0.15	1	1	1	55	195	175	214.9	421	128	1	1	41.97903 -8.76852	1.12676	0	0	16.7606	3.94366	0	39.4366	4.3662
28	5	2021-08-27	11:37:00	10	6	1	1	20	1.637	102.33	88.33	-14	0	0	0	0	0	2.01411	21.2	81	0	31.525	15.518	90.7	70.7			42	0.27	1	1	1	53	200	180	264.6	375	78	0	0	42.00980 -8.67456	14.2254	0	0.422535	5.35211	0	0.422535	30.4225	0.56338
29	14	2021-08-27	13:10:00	10	6	1	0	18	1.548	43	39	-4	1	16.12	0	0	0	2.01411	24.8	71	0	41.414	12.147	94.718	29.84			0		0	0	0	54	145	160	149.9	143	208	0	0	41.92504 -8.82114	30.2557	0	0	5.96591	0	0	11.5057	12.7841
30	15	2021-08-27	13:56:00	10	6	1	0	19	1.444	48	46	-2	0	0	0	0	0	2.01411	22.3	90	2	43.921	11.443	95.804	35.67			11	0.11	0	0	0	47	105	150	103.9	112	31	0	0	41.96090 -8.82295	8.3926	0	0	0	0	0	8.25036	3.41394
31	3	2021-08-28	14:28:00	10	6	1	0	19	1.731									2.01411	30.5	58	4	32.613	12.485	98.486	48.511			6	0.41	0	1	1	48	175	180	145	118	43	0	0	42.11859 -8.74815	15.9091	0	0	0	0	0	26.7045	7.52841
32	5	2021-08-27	11:37:00	10	6	1	0	19	1.661	122.67	112	-10.67	1	33.62	0	0	0	2.01411	21.2	81	0	31.525	15.518	90.7	70.7			3	0.57	0	1	1	40	195	175	146.9	160	117	0	0	42.00980 -8.67456	14.2254	0	0.422535	5.35211	0	0.422535	30.4225	0.56338
33	15	2021-08-27	13:56:00	10	6	1	0	19	1.571	52.67	50	-2.67	0	0	0	0	0	2.01411	22.3	90	2	43.921	11.443	95.804	35.67			0		0	0	0	39	160	160	124.2	88	130	0	0	41.96090 -8.82295	8.3926	0	0	0	0	0	8.25036	3.41394
34	7	2021-08-28	15:37:00	10	6	1	0	14	1.595									2.01411	27.1	73	40	36.606	11.005	94.774	55.165			32	0.19	1	0	1	46	165	175	206.9	150	149	0	0	42.15701 -8.71199	18.75	6.10795	0	0	0	0	2.13068	8.38068
35	7	2021-08-28	15:37:00	10	6	1	0	17	1.814									2.01411	27.1	73	40	36.606	11.005	94.774	55.165			8	0.24	1	0	1	48	165	160	190.3	204	142	1	0	42.15701 -8.71199	18.75	6.10795	0	0	0	0	2.13068	8.38068
36	3	2021-08-28	14:28:00	10	6	1	0	18	1.614									2.01411	30.5	58	4	32.613	12.485	98.486	48.511			0		0	0	0	64	185	175	237.5	200	221	0	0	42.11859 -8.74815	15.9091	0	0	0	0	0	26.7045	7.52841
1	5	2021-08-29	14:32:00	11	7	1	0	17	1.438	11.33	10	-1.33						1.86753	31.1	70	0	27.051	16.898	89.2	60.1			33	0.13	1	1	1	45	130	130	134.6	143	28	0	0	42.00980 -8.67456	14.2254	0	0.422535	5.35211	0	0.422535	30.4225	0.56338
2	4	2021-08-30	14:58:00	11	7	1	1	20	1.874	111.33	118.33	7						1.86753	21.5	76	8	23.112	13.786	92.718	72.004			33	0.62	1	1	1	57	190	180	226.2	192	102	0	0	42.10489 -8.80539	30.5085	0	0	0	0	0	32.7684	13.1356
3	14	2021-08-29	14:34:00	11	7	1	0	19	1.537	99.67	94.67	-5						1.86753	29.4	48	0	38.756	13.786	92.015	35.85			2	0.23	0	1	1	65	170	175	215.9	319	158	1	0	41.92504 -8.82114	30.2557	0	0	5.96591	0	0	11.5057	12.7841
4	10	2021-08-29	13:58:00	11	7	1	1	20	1.614	67.67	71.67	4						1.86753	23.6	68	10	24.823	16.511	85.322	65.244			32	0.19	1	0	1	63	155	175	204.2	89	239	0	0	42.00478 -8.69795	7.25462	0	0	10.2418	0	0	29.872	9.81508
5	8	2021-08-30	12:14:00	11	7	1	1	20	1.622	78.33	69	-9.33						1.86753	24.4	75	71	26.256	14.577	94.66	71.115			3	0.22	1	1	1	32	165	155	95.9	102	105	0	0	42.13096 -8.66134	0	0	0	0	0	0	54.9296	0.140845
6	1	2021-08-30	15:38:00	11	7	1	0	19	1.621	54.33	47	-7.33						1.86753	21.9	74	12	36.417	14.745	95.324	36.658			0		0	0	0	57	150	160	151.4	180	125	1	0	42.16642 -8.68276	0	12.5529	0	0	0	0	19.323	0
7	8	2021-08-30	12:14:00	11	7	1	0	19	1.601	34.67	32.67	-2						1.86753	24.4	75	71	26.256	14.577	94.66	71.115			9	0.16	1	1	1	55	170	170	177.3	124	195	1	0	42.13096 -8.66134	0	0	0	0	0	0	54.9296	0.140845
8	2	2021-08-29	17:08:00	11	7	1	0	18	1.606	16.33	16.33	0						1.86753	23.8	68	4	24.315	14.673	90.875	65.761			4	0.25	1	1	1	36	220	165	171.8	127	223	1	0	41.97903 -8.76852	1.12676	0	0	16.7606	3.94366	0	39.4366	4.3662
9	4	2021-08-30	14:58:00	11	7	1	1	20	1.711	63.67	58.67	-5						1.86753	21.5	76	8	23.112	13.786	92.718	72.004			24	0.54	0	1	1	62	160	180	205.2	263	110	0	0	42.10489 -8.80539	30.5085	0	0	0	0	0	32.7684	13.1356
10	7	2021-08-30	13:31:00	11	7	0	0	10	1.666	3	3	0						1.86753	23.6	89	30	39.149	10.1	93.747	58.639			11	0.27	1	0	1	53	150	160	207.7	174	147	0	0	42.15701 -8.71199	18.75	6.10795	0	0	0	0	2.13068	8.38068
11	9	2021-08-29	13:33:00	11	7	1	1	20	2.1	122.67	116.33	-6.34						1.86753	27.9	55	4	34.097	15.986	86.149	45.432			71	0.24	1	1	1	50	210	180	329.9	250	32	0	1	42.01857 -8.66565	25.9207	0	4.39093	0.141643	0	3.54108	20.9632	0
12	9	2021-08-29	13:33:00	11	7	1	1	20	1.817	90.67	80.33	-10.34						1.86753	27.9	55	4	34.097	15.986	86.149	45.432			115	0.48	1	1	1	66	180	180	298.4	202	119	0	1	42.01857 -8.66565	25.9207	0	4.39093	0.141643	0	3.54108	20.9632	0
13	1	2021-08-30	15:38:00	11	7	1	0	19	1.718	34.67	35	0.33						1.86753	21.9	74	12	36.417	14.745	95.324	36.658			4	0.13	0	0	0	50	195	185	166.3	292	169	0	0	42.16642 -8.68276	0	12.5529	0	0	0	0	19.323	0
14	2	2021-08-29	17:08:00	11	7	1	1	20	1.642									1.86753	23.8	68	4	24.315	14.673	90.875	65.761			14	0.6	1	1	1	65	165	185	172.1	324	86	1	0	41.97903 -8.76852	1.12676	0	0	16.7606	3.94366	0	39.4366	4.3662
15	9	2021-08-29	13:33:00	11	7	1	1	20	2.036	122.67	110.67	-12						1.86753	27.9	55	4	34.097	15.986	86.149	45.432			40	0.13	1	0	1	60	235	180	267.4	329	130	0	1	42.01857 -8.66565	25.9207	0	4.39093	0.141643	0	3.54108	20.9632	0
16	6	2021-08-29	17:50:00	11	7	1	1	20	1.912	81	91.5	10.5						1.86753	23.2	69	21	27.613	15.8121	95.09	66.546			129	0.26	1	1	1	69	224	185	311.7	440	168	1	0	42.03238 -8.72844	0	0	0	0	0	0	42.2475	8.53485
17	15	2021-08-29	16:22:00	11	7	1	0	17	1.432	5	5.33	0.33						1.86753	26	67	3	39.686	13.594	94.764	43.459			7		0	0	0	58	180	185	132.4	185	99	0	0	41.96090 -8.82295	8.3926	0	0	0	0	0	8.25036	3.41394
18	6	2021-08-29	17:50:00	11	7	1	1	20	1.699	51.67	55.33	3.66						1.86753	23.2	69	21	27.613	15.8121	95.09	66.546			41	0.23	1	0	1	45	135	175	179.7	244	67	1	0	42.03238 -8.72844	0	0	0	0	0	0	42.2475	8.53485
19	4	2021-08-30	14:58:00	11	7	1	1	20	1.83	146.33	132.33	-14						1.86753	21.5	76	8	23.112	13.786	92.718	72.004			87	0.37	1	1	1	65	205	185	327.6	341	179	1	0	42.10489 -8.80539	30.5085	0	0	0	0	0	32.7684	13.1356
20	6	2021-08-29	17:50:00	11	7	1	1	20	1.542	69.67	80.33	10.66						1.86753	23.2	69	21	27.613	15.8121	95.09	66.546			28	0.43	1	1	1	50	140	140	173.8	165	48	0	1	42.03238 -8.72844	0	0	0	0	0	0	42.2475	8.53485
21	1	2021-08-30	15:38:00	11	7	1	0	19	1.723	93.33	92.67	-0.66						1.86753	21.9	74	12	36.417	14.745	95.324	36.658			23	0.24	1	1	1	57	180	180	223.5	182	117	0	0	42.16642 -8.68276	0	12.5529	0	0	0	0	19.323	0
22	10	2021-08-29	13:58:00	11	7	1	0	19	1.812	132.67	91.33	-41.34						1.86753	23.6	68	10	24.823	16.511	85.322	65.244			33	0.29	1	0	1	65	190	180	278.4	526	152	1	0	42.00478 -8.69795	7.25462	0	0	10.2418	0	0	29.872	9.81508
23	8	2021-08-30	12:14:00	11	7	1	0	19	1.546	91.67	88.67	-3						1.86753	24.4	75	71	26.256	14.577	94.66	71.115			20	0.21	1	0	1	40	185	180	150.2	185	147	0	0	42.13096 -8.66134	0	0	0	0	0	0	54.9296	0.140845
24	3	2021-08-30	14:13:00	11	7	1	1	20	1.688	38	35.33	-2.67						1.86753	32.9	53	6	33.495	11.904	98.276	45.527			15	0.16	1	1	1	56	190	180	194.7	268	157	0	0	42.11859 -8.74815	15.9091	0	0	0	0	0	26.7045	7.52841
25	10	2021-08-29	13:58:00	11	7	1	1	20	1.957	86.67	87.33	0.66						1.86753	23.6	68	10	24.823	16.511	85.322	65.244			30	0.44	1	1	1	83	170	175	272.8	655	41	0	0	42.00478 -8.69795	7.25462	0	0	10.2418	0	0	29.872	9.81508
26	14	2021-08-29	14:34:00	11	7	1	1	20	1.665	103.33	106.67	3.34						1.86753	29.4	48	0	38.756	13.786	92.015	35.85			9	0.17	1	1	1	74	170	180	243.8	212	330	1	0	41.92504 -8.82114	30.2557	0	0	5.96591	0	0	11.5057	12.7841
27	2	2021-08-29	17:08:00	11	7	1	0	19	1.734	137.67	141.33	3.66						1.86753	23.8	68	4	24.315	14.673	90.875	65.761			28	0.15	1	1	1	55	195	175	214.9	421	128	1	1	41.97903 -8.76852	1.12676	0	0	16.7606	3.94366	0	39.4366	4.3662
28	5	2021-08-29	14:32:00	11	7	1	1	20	1.616	102.33	101.33	-1						1.86753	31.1	70	0	27.051	16.898	89.2	60.1			42	0.27	1	1	1	53	200	180	264.6	375	78	0	0	42.00980 -8.67456	14.2254	0	0.422535	5.35211	0	0.422535	30.4225	0.56338
29	14	2021-08-29	14:34:00	11	7	1	0	18	1.548	36	35.33	-0.67						1.86753	29.4	48	0	38.756	13.786	92.015	35.85			0		0	0	0	54	145	160	149.9	143	208	0	0	41.92504 -8.82114	30.2557	0	0	5.96591	0	0	11.5057	12.7841
30	15	2021-08-29	16:22:00	11	7	1	0	19	1.446	31	33.33	2.33						1.86753	26	67	3	39.686	13.594	94.764	43.459			11	0.11	0	0	0	47	105	150	103.9	112	31	0	0	41.96090 -8.82295	8.3926	0	0	0	0	0	8.25036	3.41394
31	3	2021-08-30	14:13:00	11	7	1	0	19	1.741	61.33	59.67	-1.66						1.86753	32.9	53	6	33.495	11.904	98.276	45.527			6	0.41	0	1	1	48	175	180	145	118	43	0	0	42.11859 -8.74815	15.9091	0	0	0	0	0	26.7045	7.52841
32	5	2021-08-29	14:32:00	11	7	1	0	19	1.814	89.33	84.67	-4.66						1.86753	31.1	70	0	27.051	16.898	89.2	60.1			3	0.57	0	1	1	40	195	175	146.9	160	117	0	0	42.00980 -8.67456	14.2254	0	0.422535	5.35211	0	0.422535	30.4225	0.56338
33	15	2021-08-29	16:22:00	11	7	1	0	19	1.546	29.67	29.33	-0.34						1.86753	26	67	3	39.686	13.594	94.764	43.459			0		0	0	0	39	160	160	124.2	88	130	0	0	41.96090 -8.82295	8.3926	0	0	0	0	0	8.25036	3.41394
34	7	2021-08-30	13:31:00	11	7	1	0	14	1.59	22	21	-1						1.86753	23.6	89	30	39.149	10.1	93.747	58.639			32	0.19	1	0	1	46	165	175	206.9	150	149	0	0	42.15701 -8.71199	18.75	6.10795	0	0	0	0	2.13068	8.38068
35	7	2021-08-30	13:31:00	11	7	1	0	17	1.875	52.67	51	-1.67						1.86753	23.6	89	30	39.149	10.1	93.747	58.639			8	0.24	1	0	1	48	165	160	190.3	204	142	1	0	42.15701 -8.71199	18.75	6.10795	0	0	0	0	2.13068	8.38068
36	3	2021-08-30	14:13:00	11	7	1	0	18	1.6	1.67	2	0.33						1.86753	32.9	53	6	33.495	11.904	98.276	45.527			0		0	0	0	64	185	175	237.5	200	221	0	0	42.11859 -8.74815	15.9091	0	0	0	0	0	26.7045	7.52841
1	5	2021-08-31	11:28:00	12	8	1	0	17	1.438									2.07936	21.4	77	0	34.001	14.683	91.3	42.9			33	0.13	1	1	1	45	130	130	134.6	143	28	0	0	42.00980 -8.67456	14.2254	0	0.422535	5.35211	0	0.422535	30.4225	0.56338
2	4	2021-09-02	13:58:00	12	8	1	1	20	1.949	103	94	-9	0	0	0	0	0	2.07936	22.9	80	18	25.283	14.816	95.394	66.079			33	0.62	1	1	1	57	190	180	226.2	192	102	0	0	42.10489 -8.80539	30.5085	0	0	0	0	0	32.7684	13.1356
3	14	2021-08-31	12:37:00	12	8	1	0	19	1.532									2.07936	22.5	75	2	40.114	11.662	94.258	31.49			2	0.23	0	1	1	65	170	175	215.9	319	158	1	0	41.92504 -8.82114	30.2557	0	0	5.96591	0	0	11.5057	12.7841
4	10	2021-08-31	11:54:00	12	8	1	1	20	1.627									2.07936	22.8	72	9	27.284	13.642	86.458	60.097			32	0.19	1	0	1	63	155	175	204.2	89	239	0	0	42.00478 -8.69795	7.25462	0	0	10.2418	0	0	29.872	9.81508
5	8	2021-09-02	11:04:00	12	8	1	1	20	1.653	54.67	47.33	-7.34	1	27.43	0	0	0	2.07936	20.9	98	63	24.677	15.438	99.195	88.406			3	0.22	1	1	1	32	165	155	95.9	102	105	0	0	42.13096 -8.66134	0	0	0	0	0	0	54.9296	0.140845
6	1	2021-09-02	14:41:00	12	8	1	0	19	1.637	55	48.67	-6.33	1	5.96	0	0	0	2.07936	23.2	73	22	24.243	15.557	95.175	72.13			0		0	0	0	57	150	160	151.4	180	125	1	0	42.16642 -8.68276	0	12.5529	0	0	0	0	19.323	0
7	8	2021-09-02	11:04:00	12	8	1	0	19	1.611	25	21	-4	0	0	0	0	0	2.07936	20.9	98	63	24.677	15.438	99.195	88.406			9	0.16	1	1	1	55	170	170	177.3	124	195	1	0	42.13096 -8.66134	0	0	0	0	0	0	54.9296	0.140845
8	2	2021-08-31	14:15:00	12	8	1	0	18	1.607									2.07936	25.6	65	1	28.891	12.122	92.526	60.816			4	0.25	1	1	1	36	220	165	171.8	127	223	1	0	41.97903 -8.76852	1.12676	0	0	16.7606	3.94366	0	39.4366	4.3662
9	4	2021-09-02	13:58:00	12	8	1	1	20	1.736	62	48	-14	1	20.38	0	0	0	2.07936	22.9	80	18	25.283	14.816	95.394	66.079			24	0.54	0	1	1	62	160	180	205.2	263	110	0	0	42.10489 -8.80539	30.5085	0	0	0	0	0	32.7684	13.1356
10	7	2021-09-02	12:29:00	12	8	0	0	10	1.657	0	1	1	0	0	0	0	0	2.07936	22.9	93	33	27.358	12.243	97.966	85.634			11	0.27	1	0	1	53	150	160	207.7	174	147	0	0	42.15701 -8.71199	18.75	6.10795	0	0	0	0	2.13068	8.38068
11	9	2021-08-31	10:52:00	12	8	1	1	20	2.152									2.07936	20.5	83	1	41.795	13.978	88.696	32.613			71	0.24	1	1	1	50	210	180	329.9	250	32	0	1	42.01857 -8.66565	25.9207	0	4.39093	0.141643	0	3.54108	20.9632	0
12	9	2021-08-31	10:52:00	12	8	1	1	20	1.855									2.07936	20.5	83	1	41.795	13.978	88.696	32.613			115	0.48	1	1	1	66	180	180	298.4	202	119	0	1	42.01857 -8.66565	25.9207	0	4.39093	0.141643	0	3.54108	20.9632	0
13	1	2021-09-02	14:41:00	12	8	1	0	19	1.689	55.67	55.67	0	1	27.7	0	0	0	2.07936	23.2	73	22	24.243	15.557	95.175	72.13			4	0.13	0	0	0	50	195	185	166.3	292	169	0	0	42.16642 -8.68276	0	12.5529	0	0	0	0	19.323	0
14	2	2021-08-31	14:15:00	12	8	1	1	20	1.66									2.07936	25.6	65	1	28.891	12.122	92.526	60.816			14	0.6	1	1	1	65	165	185	172.1	324	86	1	0	41.97903 -8.76852	1.12676	0	0	16.7606	3.94366	0	39.4366	4.3662
15	9	2021-08-31	10:52:00	12	8	1	1	20	2.052									2.07936	20.5	83	1	41.795	13.978	88.696	32.613			40	0.13	1	0	1	60	235	180	267.4	329	130	0	1	42.01857 -8.66565	25.9207	0	4.39093	0.141643	0	3.54108	20.9632	0
16	6	2021-08-31	15:01:00	12	8	1	1	20	1.981									2.07936	27.4	60	9	28.5392	13.4858	97.133	71.801			129	0.26	1	1	1	69	224	185	311.7	440	168	1	0	42.03238 -8.72844	0	0	0	0	0	0	42.2475	8.53485
17	15	2021-08-31	13:29:00	12	8	1	0	17	1.419									2.07936	20.5	94	2	44.781	11.053	96.08	30.675			7		0	0	0	58	180	185	132.4	185	99	0	0	41.96090 -8.82295	8.3926	0	0	0	0	0	8.25036	3.41394
18	6	2021-08-31	15:01:00	12	8	1	1	20	1.705									2.07936	27.4	60	9	28.5392	13.4858	97.133	71.801			41	0.23	1	0	1	45	135	175	179.7	244	67	1	0	42.03238 -8.72844	0	0	0	0	0	0	42.2475	8.53485
19	4	2021-09-02	13:58:00	12	8	1	1	20	1.925	139.33	114.33	-25	1	85.64	0	0	0	2.07936	22.9	80	18	25.283	14.816	95.394	66.079			87	0.37	1	1	1	65	205	185	327.6	341	179	1	0	42.10489 -8.80539	30.5085	0	0	0	0	0	32.7684	13.1356
20	6	2021-08-31	15:01:00	12	8	1	1	20	1.557									2.07936	27.4	60	9	28.5392	13.4858	97.133	71.801			28	0.43	1	1	1	50	140	140	173.8	165	48	0	1	42.03238 -8.72844	0	0	0	0	0	0	42.2475	8.53485
21	1	2021-09-02	14:41:00	12	8	1	0	19	1.762	89.33	89	-0.33	0	0	0	0	0	2.07936	23.2	73	22	24.243	15.557	95.175	72.13			23	0.24	1	1	1	57	180	180	223.5	182	117	0	0	42.16642 -8.68276	0	12.5529	0	0	0	0	19.323	0
22	10	2021-08-31	11:54:00	12	8	1	0	19	1.882									2.07936	22.8	72	9	27.284	13.642	86.458	60.097			33	0.29	1	0	1	65	190	180	278.4	526	152	1	0	42.00478 -8.69795	7.25462	0	0	10.2418	0	0	29.872	9.81508
23	8	2021-09-02	11:04:00	12	8	1	0	19	1.571	69.67	60.67	-9	1	14.38	0	0	0	2.07936	20.9	98	63	24.677	15.438	99.195	88.406			20	0.21	1	0	1	40	185	180	150.2	185	147	0	0	42.13096 -8.66134	0	0	0	0	0	0	54.9296	0.140845
24	3	2021-09-02	13:11:00	12	8	1	1	20	1.684	34.67	29	-5.67						2.07936	24.1	84	6	31.637	13.449	100	69.748			15	0.16	1	1	1	56	190	180	194.7	268	157	0	0	42.11859 -8.74815	15.9091	0	0	0	0	0	26.7045	7.52841
25	10	2021-08-31	11:54:00	12	8	1	1	20	2.005									2.07936	22.8	72	9	27.284	13.642	86.458	60.097			30	0.44	1	1	1	83	170	175	272.8	655	41	0	0	42.00478 -8.69795	7.25462	0	0	10.2418	0	0	29.872	9.81508
26	14	2021-08-31	12:37:00	12	8	1	1	20	1.674									2.07936	22.5	75	2	40.114	11.662	94.258	31.49			9	0.17	1	1	1	74	170	180	243.8	212	330	1	0	41.92504 -8.82114	30.2557	0	0	5.96591	0	0	11.5057	12.7841
27	2	2021-08-31	14:15:00	12	8	1	0	19	1.774									2.07936	25.6	65	1	28.891	12.122	92.526	60.816			28	0.15	1	1	1	55	195	175	214.9	421	128	1	1	41.97903 -8.76852	1.12676	0	0	16.7606	3.94366	0	39.4366	4.3662
28	5	2021-08-31	11:28:00	12	8	1	1	20	1.694									2.07936	21.4	77	0	34.001	14.683	91.3	42.9			42	0.27	1	1	1	53	200	180	264.6	375	78	0	0	42.00980 -8.67456	14.2254	0	0.422535	5.35211	0	0.422535	30.4225	0.56338
29	14	2021-08-31	12:37:00	12	8	1	0	18	1.555									2.07936	22.5	75	2	40.114	11.662	94.258	31.49			0		0	0	0	54	145	160	149.9	143	208	0	0	41.92504 -8.82114	30.2557	0	0	5.96591	0	0	11.5057	12.7841
30	15	2021-08-31	13:29:00	12	8	1	0	19	1.459									2.07936	20.5	94	2	44.781	11.053	96.08	30.675			11	0.11	0	0	0	47	105	150	103.9	112	31	0	0	41.96090 -8.82295	8.3926	0	0	0	0	0	8.25036	3.41394
31	3	2021-09-02	13:11:00	12	8	1	0	19	1.766	85.33	83.33	-2	0	0	0	0	0	2.07936	24.1	84	6	31.637	13.449	100	69.748			6	0.41	0	1	1	48	175	180	145	118	43	0	0	42.11859 -8.74815	15.9091	0	0	0	0	0	26.7045	7.52841
32	5	2021-08-31	11:28:00	12	8	1	0	19	1.746									2.07936	21.4	77	0	34.001	14.683	91.3	42.9			3	0.57	0	1	1	40	195	175	146.9	160	117	0	0	42.00980 -8.67456	14.2254	0	0.422535	5.35211	0	0.422535	30.4225	0.56338
33	15	2021-08-31	13:29:00	12	8	1	0	19	1.589									2.07936	20.5	94	2	44.781	11.053	96.08	30.675			0		0	0	0	39	160	160	124.2	88	130	0	0	41.96090 -8.82295	8.3926	0	0	0	0	0	8.25036	3.41394
34	7	2021-09-02	12:29:00	12	8	1	0	14	1.581	5.67	4.33	-1.34	0	0	0	0	0	2.07936	22.9	93	33	27.358	12.243	97.966	85.634			32	0.19	1	0	1	46	165	175	206.9	150	149	0	0	42.15701 -8.71199	18.75	6.10795	0	0	0	0	2.13068	8.38068
35	7	2021-09-02	12:29:00	12	8	1	0	17	1.96	44.67	43.33	-1.34	1	6.13	0	0	0	2.07936	22.9	93	33	27.358	12.243	97.966	85.634			8	0.24	1	0	1	48	165	160	190.3	204	142	1	0	42.15701 -8.71199	18.75	6.10795	0	0	0	0	2.13068	8.38068
36	3	2021-09-02	13:11:00	12	8	1	0	18	1.579	4	3	-1	1	9.7	0	0	0	2.07936	24.1	84	6	31.637	13.449	100	69.748			0		0	0	0	64	185	175	237.5	200	221	0	0	42.11859 -8.74815	15.9091	0	0	0	0	0	26.7045	7.52841
1	5	2021-09-03	11:55:00	13	8	1	0	17	1.429	6.33	6	-0.33	0	0	0	0	0	1.971	21.9	79	0	25.698	17.706	88.3	68.8			33	0.13	1	1	1	45	130	130	134.6	143	28	0	0	42.00980 -8.67456	14.2254	0	0.422535	5.35211	0	0.422535	30.4225	0.56338
2	4	2021-09-04	15:21:00	13	8	1	1	20	1.958									1.971	22.3	71	9	23.833	11.832	94.072	66.009			33	0.62	1	1	1	57	190	180	226.2	192	102	0	0	42.10489 -8.80539	30.5085	0	0	0	0	0	32.7684	13.1356
3	14	2021-09-03	13:39:00	13	8	1	0	19	1.489	74.33	56	-18.33	0	0	0	0	0	1.971	26.8	60	3	36.742	13.209	94.869	34.596			2	0.23	0	1	1	65	170	175	215.9	319	158	1	0	41.92504 -8.82114	30.2557	0	0	5.96591	0	0	11.5057	12.7841
4	10	2021-09-03	12:42:00	13	8	1	1	20	1.63	44	35.33	-8.67	1	33.59	0	0	0	1.971	23.1	72	29	25.162	17.558	87.033	63.112			32	0.19	1	0	1	63	155	175	204.2	89	239	0	0	42.00478 -8.69795	7.25462	0	0	10.2418	0	0	29.872	9.81508
5	8	2021-09-04	13:01:00	13	8	1	1	20	1.647									1.971	22.3	84	43	26.061	13.377	98.731	82.79			3	0.22	1	1	1	32	165	155	95.9	102	105	0	0	42.13096 -8.66134	0	0	0	0	0	0	54.9296	0.140845
6	1	2021-09-04	16:02:00	13	8	1	0	19	1.674									1.971	24.6	65	20	40.372	13.161	94.136	34.997			0		0	0	0	57	150	160	151.4	180	125	1	0	42.16642 -8.68276	0	12.5529	0	0	0	0	19.323	0
7	8	2021-09-04	13:01:00	13	8	1	0	19	1.605									1.971	22.3	84	43	26.061	13.377	98.731	82.79			9	0.16	1	1	1	55	170	170	177.3	124	195	1	0	42.13096 -8.66134	0	0	0	0	0	0	54.9296	0.140845
8	2	2021-09-03	15:22:00	13	8	1	0	18	1.588	1.33	1.33	0	0	0	0	0	0	1.971	24.4	65	3	24.75	14.697	92.742	65.987			4	0.25	1	1	1	36	220	165	171.8	127	223	1	0	41.97903 -8.76852	1.12676	0	0	16.7606	3.94366	0	39.4366	4.3662
9	4	2021-09-04	15:21:00	13	8	1	1	20	1.732									1.971	22.3	71	9	23.833	11.832	94.072	66.009			24	0.54	0	1	1	62	160	180	205.2	263	110	0	0	42.10489 -8.80539	30.5085	0	0	0	0	0	32.7684	13.1356
10	7	2021-09-04	14:08:00	13	8	0	0	10	1.654									1.971	19	93	20	36.851	8.095	95.01	59.646			11	0.27	1	0	1	53	150	160	207.7	174	147	0	0	42.15701 -8.71199	18.75	6.10795	0	0	0	0	2.13068	8.38068
11	9	2021-09-03	11:16:00	13	8	1	1	20	2.289	60.33	32.33	-28	1	21.12	0	0	0	1.971	23.7	74	2	36.389	16.534	85.681	40.802			71	0.24	1	1	1	50	210	180	329.9	250	32	0	1	42.01857 -8.66565	25.9207	0	4.39093	0.141643	0	3.54108	20.9632	0
12	9	2021-09-03	11:16:00	13	8	1	1	20	1.88	93.5	69	-24.5	0	0	0	0	0	1.971	23.7	74	2	36.389	16.534	85.681	40.802			115	0.48	1	1	1	66	180	180	298.4	202	119	0	1	42.01857 -8.66565	25.9207	0	4.39093	0.141643	0	3.54108	20.9632	0
13	1	2021-09-04	16:02:00	13	8	1	0	19	1.637									1.971	24.6	65	20	40.372	13.161	94.136	34.997			4	0.13	0	0	0	50	195	185	166.3	292	169	0	0	42.16642 -8.68276	0	12.5529	0	0	0	0	19.323	0
14	2	2021-09-03	15:22:00	13	8	1	1	20	1.692	76.67	62	-14.67	0	0	0	0	0	1.971	24.4	65	3	24.75	14.697	92.742	65.987			14	0.6	1	1	1	65	165	185	172.1	324	86	1	0	41.97903 -8.76852	1.12676	0	0	16.7606	3.94366	0	39.4366	4.3662
15	9	2021-09-03	11:16:00	13	8	1	1	20	2.069	104.33	84.67	-19.66	0	0	0	0	0	1.971	23.7	74	2	36.389	16.534	85.681	40.802			40	0.13	1	0	1	60	235	180	267.4	329	130	0	1	42.01857 -8.66565	25.9207	0	4.39093	0.141643	0	3.54108	20.9632	0
16	6	2021-09-03	16:11:00	13	8	1	1	20	2.055	81.33	79	-2.33	1	32.57	0	0	0	1.971	23.7	68	23	26.0508	16.7039	97.814	63.146			129	0.26	1	1	1	69	224	185	311.7	440	168	1	0	42.03238 -8.72844	0	0	0	0	0	0	42.2475	8.53485
17	15	2021-09-03	14:33:00	13	8	1	0	17	1.406	3.33	3.5	0.17	0	0	0	0	0	1.971	29.1	82	8	39.46	13.594	99.093	52.613			7		0	0	0	58	180	185	132.4	185	99	0	0	41.96090 -8.82295	8.3926	0	0	0	0	0	8.25036	3.41394
18	6	2021-09-03	16:11:00	13	8	1	1	20	1.764	60	60.67	0.67	0	0	0	0	0	1.971	23.7	68	23	26.0508	16.7039	97.814	63.146			41	0.23	1	0	1	45	135	175	179.7	244	67	1	0	42.03238 -8.72844	0	0	0	0	0	0	42.2475	8.53485
19	4	2021-09-04	15:21:00	13	8	1	1	20	1.954									1.971	22.3	71	9	23.833	11.832	94.072	66.009			87	0.37	1	1	1	65	205	185	327.6	341	179	1	0	42.10489 -8.80539	30.5085	0	0	0	0	0	32.7684	13.1356
20	6	2021-09-03	16:11:00	13	8	1	1	20	1.589	63.67	66	2.33	0	0	0	0	0	1.971	23.7	68	23	26.0508	16.7039	97.814	63.146			28	0.43	1	1	1	50	140	140	173.8	165	48	0	1	42.03238 -8.72844	0	0	0	0	0	0	42.2475	8.53485
21	1	2021-09-04	16:02:00	13	8	1	0	19	1.751									1.971	24.6	65	20	40.372	13.161	94.136	34.997			23	0.24	1	1	1	57	180	180	223.5	182	117	0	0	42.16642 -8.68276	0	12.5529	0	0	0	0	19.323	0
22	10	2021-09-03	12:42:00	13	8	1	0	19	1.988	120	69.67	-50.33	1	14.17	1	1	0	1.971	23.1	72	29	25.162	17.558	87.033	63.112			33	0.29	1	0	1	65	190	180	278.4	526	152	1	0	42.00478 -8.69795	7.25462	0	0	10.2418	0	0	29.872	9.81508
23	8	2021-09-04	13:01:00	13	8	1	0	19	1.542									1.971	22.3	84	43	26.061	13.377	98.731	82.79			20	0.21	1	0	1	40	185	180	150.2	185	147	0	0	42.13096 -8.66134	0	0	0	0	0	0	54.9296	0.140845
24	3	2021-09-04	14:41:00	13	8	1	1	20	1.668									1.971	33	46	8	34.176	10.394	99.651	46.269			15	0.16	1	1	1	56	190	180	194.7	268	157	0	0	42.11859 -8.74815	15.9091	0	0	0	0	0	26.7045	7.52841
25	10	2021-09-03	12:42:00	13	8	1	1	20	2.042	74	64	-10	1	9.17	0	0	0	1.971	23.1	72	29	25.162	17.558	87.033	63.112			30	0.44	1	1	1	83	170	175	272.8	655	41	0	0	42.00478 -8.69795	7.25462	0	0	10.2418	0	0	29.872	9.81508
26	14	2021-09-03	13:39:00	13	8	1	1	20	1.697	84	79.33	-4.67	0	0	0	0	0	1.971	26.8	60	3	36.742	13.209	94.869	34.596			9	0.17	1	1	1	74	170	180	243.8	212	330	1	0	41.92504 -8.82114	30.2557	0	0	5.96591	0	0	11.5057	12.7841
27	2	2021-09-03	15:22:00	13	8	1	0	19	1.813	105	107	2	0	0	0	0	0	1.971	24.4	65	3	24.75	14.697	92.742	65.987			28	0.15	1	1	1	55	195	175	214.9	421	128	1	1	41.97903 -8.76852	1.12676	0	0	16.7606	3.94366	0	39.4366	4.3662
28	5	2021-09-03	11:55:00	13	8	1	1	20	1.643	72.33	65	-7.33	0	0	0	0	0	1.971	21.9	79	0	25.698	17.706	88.3	68.8			42	0.27	1	1	1	53	200	180	264.6	375	78	0	0	42.00980 -8.67456	14.2254	0	0.422535	5.35211	0	0.422535	30.4225	0.56338
29	14	2021-09-03	13:39:00	13	8	1	0	18	1.54	13.33	11.33	-2	0	0	0	0	0	1.971	26.8	60	3	36.742	13.209	94.869	34.596			0		0	0	0	54	145	160	149.9	143	208	0	0	41.92504 -8.82114	30.2557	0	0	5.96591	0	0	11.5057	12.7841
30	15	2021-09-03	14:33:00	13	8	1	0	19	1.473	27.67	28.33	0.66	0	0	0	0	0	1.971	29.1	82	8	39.46	13.594	99.093	52.613			11	0.11	0	0	0	47	105	150	103.9	112	31	0	0	41.96090 -8.82295	8.3926	0	0	0	0	0	8.25036	3.41394
31	3	2021-09-04	14:41:00	13	8	1	0	19	1.728									1.971	33	46	8	34.176	10.394	99.651	46.269			6	0.41	0	1	1	48	175	180	145	118	43	0	0	42.11859 -8.74815	15.9091	0	0	0	0	0	26.7045	7.52841
32	5	2021-09-03	11:55:00	13	8	1	0	19	1.783	71.33	60.67	-10.66	1	32.15	0	0	0	1.971	21.9	79	0	25.698	17.706	88.3	68.8			3	0.57	0	1	1	40	195	175	146.9	160	117	0	0	42.00980 -8.67456	14.2254	0	0.422535	5.35211	0	0.422535	30.4225	0.56338
33	15	2021-09-03	14:33:00	13	8	1	0	19	1.591	23.33	22.33	-1	0	0	0	0	0	1.971	29.1	82	8	39.46	13.594	99.093	52.613			0		0	0	0	39	160	160	124.2	88	130	0	0	41.96090 -8.82295	8.3926	0	0	0	0	0	8.25036	3.41394
34	7	2021-09-04	14:08:00	13	8	1	0	14	1.567									1.971	19	93	20	36.851	8.095	95.01	59.646			32	0.19	1	0	1	46	165	175	206.9	150	149	0	0	42.15701 -8.71199	18.75	6.10795	0	0	0	0	2.13068	8.38068
35	7	2021-09-04	14:08:00	13	8	1	0	17	1.989									1.971	19	93	20	36.851	8.095	95.01	59.646			8	0.24	1	0	1	48	165	160	190.3	204	142	1	0	42.15701 -8.71199	18.75	6.10795	0	0	0	0	2.13068	8.38068
36	3	2021-09-04	14:41:00	13	8	1	0	18	1.556									1.971	33	46	8	34.176	10.394	99.651	46.269			0		0	0	0	64	185	175	237.5	200	221	0	0	42.11859 -8.74815	15.9091	0	0	0	0	0	26.7045	7.52841
1	5	2021-09-05	13:20:00	14	9	1	0	17	1.41	2.33	2	-0.33						1.89615	24.1	63	0	31.006	14.58	91.6	35.8			33	0.13	1	1	1	45	130	130	134.6	143	28	0	0	42.00980 -8.67456	14.2254	0	0.422535	5.35211	0	0.422535	30.4225	0.56338
2	4	2021-09-06	14:07:00	14	9	1	1	20	1.961	75	71.67	-3.33						1.89615	27.1	60	17	27.604	17.962	87.074	56.584			33	0.62	1	1	1	57	190	180	226.2	192	102	0	0	42.10489 -8.80539	30.5085	0	0	0	0	0	32.7684	13.1356
3	14	2021-09-05	14:30:00	14	9	1	0	19	1.479	90.67	69.33	-21.34						1.89615	38.7	29	1	37.535	11.929	94.839	29.253			2	0.23	0	1	1	65	170	175	215.9	319	158	1	0	41.92504 -8.82114	30.2557	0	0	5.96591	0	0	11.5057	12.7841
4	10	2021-09-05	13:46:00	14	9	1	1	20	1.604	49.67	43	-6.67						1.89615	25.9	62	18	28.941	13.714	88.366	49.151			32	0.19	1	0	1	63	155	175	204.2	89	239	0	0	42.00478 -8.69795	7.25462	0	0	10.2418	0	0	29.872	9.81508
5	8	2021-09-06	11:20:00	14	9	1	1	20	1.627	36.67	34	-2.67						1.89615	40.5	43	65	40.949	18.414	89.21	41.181			3	0.22	1	1	1	32	165	155	95.9	102	105	0	0	42.13096 -8.66134	0	0	0	0	0	0	54.9296	0.140845
6	1	2021-09-06	15:36:00	14	9	1	0	19	1.613	38	40	2						1.89615	25.4	62	28	35.689	17.415	95.661	45.253			0		0	0	0	57	150	160	151.4	180	125	1	0	42.16642 -8.68276	0	12.5529	0	0	0	0	19.323	0
7	8	2021-09-06	11:20:00	14	9	1	0	19	1.57	27	21	-6						1.89615	40.5	43	65	40.949	18.414	89.21	41.181			9	0.16	1	1	1	55	170	170	177.3	124	195	1	0	42.13096 -8.66134	0	0	0	0	0	0	54.9296	0.140845
8	2	2021-09-05	16:15:00	14	9	1	0	18	1.564	1.5	1	-0.5						1.89615	26.9	49	0	27.949	12.413	92.29	58.423			4	0.25	1	1	1	36	220	165	171.8	127	223	1	0	41.97903 -8.76852	1.12676	0	0	16.7606	3.94366	0	39.4366	4.3662
9	4	2021-09-06	14:07:00	14	9	1	1	20	1.716	49.33	41	-8.33						1.89615	27.1	60	17	27.604	17.962	87.074	56.584			24	0.54	0	1	1	62	160	180	205.2	263	110	0	0	42.10489 -8.80539	30.5085	0	0	0	0	0	32.7684	13.1356
10	7	2021-09-06	12:32:00	14	9	0	0	10	1.64									1.89615	24.6	96	15	27.924	15.605	97.839	90.34			11	0.27	1	0	1	53	150	160	207.7	174	147	0	0	42.15701 -8.71199	18.75	6.10795	0	0	0	0	2.13068	8.38068
11	9	2021-09-05	12:39:00	14	9	1	1	20	2.207	79.67	61.33	-18.34						1.89615	24.8	68	2	42.208	13.522	90.036	31.454			71	0.24	1	1	1	50	210	180	329.9	250	32	0	1	42.01857 -8.66565	25.9207	0	4.39093	0.141643	0	3.54108	20.9632	0
12	9	2021-09-05	12:39:00	14	9	1	1	20	1.858	63.33	30.33	-33						1.89615	24.8	68	2	42.208	13.522	90.036	31.454			115	0.48	1	1	1	66	180	180	298.4	202	119	0	1	42.01857 -8.66565	25.9207	0	4.39093	0.141643	0	3.54108	20.9632	0
13	1	2021-09-06	15:36:00	14	9	1	0	19	1.561	14.33	13.67	-0.66						1.89615	25.4	62	28	35.689	17.415	95.661	45.253			4	0.13	0	0	0	50	195	185	166.3	292	169	0	0	42.16642 -8.68276	0	12.5529	0	0	0	0	19.323	0
14	2	2021-09-05	16:15:00	14	9	1	1	20	1.69	49	44	-5						1.89615	26.9	49	0	27.949	12.413	92.29	58.423			14	0.6	1	1	1	65	165	185	172.1	324	86	1	0	41.97903 -8.76852	1.12676	0	0	16.7606	3.94366	0	39.4366	4.3662
15	9	2021-09-05	12:39:00	14	9	1	1	20	2.014	72	47.67	-24.33						1.89615	24.8	68	2	42.208	13.522	90.036	31.454			40	0.13	1	0	1	60	235	180	267.4	329	130	0	1	42.01857 -8.66565	25.9207	0	4.39093	0.141643	0	3.54108	20.9632	0
16	6	2021-09-05	16:50:00	14	9	1	1	20	2.074	106.67	97	-9.67						1.89615	27.5	61	9	29.5782	14.0019	97.474	65.619			129	0.26	1	1	1	69	224	185	311.7	440	168	1	0	42.03238 -8.72844	0	0	0	0	0	0	42.2475	8.53485
17	15	2021-09-05	15:10:00	14	9	1	0	17	1.395	2.33	1.67	-0.66						1.89615	38.2	57	4	41.766	12.219	98.563	42.839			7		0	0	0	58	180	185	132.4	185	99	0	0	41.96090 -8.82295	8.3926	0	0	0	0	0	8.25036	3.41394
18	6	2021-09-05	16:50:00	14	9	1	1	20	1.748	59.67	58.33	-1.34						1.89615	27.5	61	9	29.5782	14.0019	97.474	65.619			41	0.23	1	0	1	45	135	175	179.7	244	67	1	0	42.03238 -8.72844	0	0	0	0	0	0	42.2475	8.53485
19	4	2021-09-06	14:07:00	14	9	1	1	20	1.972	98.67	93.33	-5.34						1.89615	27.1	60	17	27.604	17.962	87.074	56.584			87	0.37	1	1	1	65	205	185	327.6	341	179	1	0	42.10489 -8.80539	30.5085	0	0	0	0	0	32.7684	13.1356
20	6	2021-09-05	16:50:00	14	9	1	1	20	1.602	65.33	65.67	0.34						1.89615	27.5	61	9	29.5782	14.0019	97.474	65.619			28	0.43	1	1	1	50	140	140	173.8	165	48	0	1	42.03238 -8.72844	0	0	0	0	0	0	42.2475	8.53485
21	1	2021-09-06	15:36:00	14	9	1	0	19	1.731	48.33	44.67	-3.66						1.89615	25.4	62	28	35.689	17.415	95.661	45.253			23	0.24	1	1	1	57	180	180	223.5	182	117	0	0	42.16642 -8.68276	0	12.5529	0	0	0	0	19.323	0
22	10	2021-09-05	13:46:00	14	9	1	0	19	2.021	113	67.67	-45.33						1.89615	25.9	62	18	28.941	13.714	88.366	49.151			33	0.29	1	0	1	65	190	180	278.4	526	152	1	0	42.00478 -8.69795	7.25462	0	0	10.2418	0	0	29.872	9.81508
23	8	2021-09-06	11:20:00	14	9	1	0	19	1.505	42.33	38.33	-4						1.89615	40.5	43	65	40.949	18.414	89.21	41.181			20	0.21	1	0	1	40	185	180	150.2	185	147	0	0	42.13096 -8.66134	0	0	0	0	0	0	54.9296	0.140845
24	3	2021-09-06	13:12:00	14	9	1	1	20	1.649	10.33	9.33	-1						1.89615	33.4	51	6	34.572	16.606	94.851	43.858			15	0.16	1	1	1	56	190	180	194.7	268	157	0	0	42.11859 -8.74815	15.9091	0	0	0	0	0	26.7045	7.52841
25	10	2021-09-05	13:46:00	14	9	1	1	20	2.017	72	68.33	-3.67						1.89615	25.9	62	18	28.941	13.714	88.366	49.151			30	0.44	1	1	1	83	170	175	272.8	655	41	0	0	42.00478 -8.69795	7.25462	0	0	10.2418	0	0	29.872	9.81508
26	14	2021-09-05	14:30:00	14	9	1	1	20	1.656	52.67	50.33	-2.34						1.89615	38.7	29	1	37.535	11.929	94.839	29.253			9	0.17	1	1	1	74	170	180	243.8	212	330	1	0	41.92504 -8.82114	30.2557	0	0	5.96591	0	0	11.5057	12.7841
27	2	2021-09-05	16:15:00	14	9	1	0	19	1.778	43.33	39	-4.33						1.89615	26.9	49	0	27.949	12.413	92.29	58.423			28	0.15	1	1	1	55	195	175	214.9	421	128	1	1	41.97903 -8.76852	1.12676	0	0	16.7606	3.94366	0	39.4366	4.3662
28	5	2021-09-05	13:20:00	14	9	1	1	20	1.805	58	54	-4						1.89615	24.1	63	0	31.006	14.58	91.6	35.8			42	0.27	1	1	1	53	200	180	264.6	375	78	0	0	42.00980 -8.67456	14.2254	0	0.422535	5.35211	0	0.422535	30.4225	0.56338
29	14	2021-09-05	14:30:00	14	9	1	0	18	1.523	5.67	5.33	-0.34						1.89615	38.7	29	1	37.535	11.929	94.839	29.253			0		0	0	0	54	145	160	149.9	143	208	0	0	41.92504 -8.82114	30.2557	0	0	5.96591	0	0	11.5057	12.7841
30	15	2021-09-05	15:10:00	14	9	1	0	19	1.462	18	17.33	-0.67						1.89615	38.2	57	4	41.766	12.219	98.563	42.839			11	0.11	0	0	0	47	105	150	103.9	112	31	0	0	41.96090 -8.82295	8.3926	0	0	0	0	0	8.25036	3.41394
31	3	2021-09-06	13:12:00	14	9	1	0	19	1.75	48.33	51.33	3						1.89615	33.4	51	6	34.572	16.606	94.851	43.858			6	0.41	0	1	1	48	175	180	145	118	43	0	0	42.11859 -8.74815	15.9091	0	0	0	0	0	26.7045	7.52841
32	5	2021-09-05	13:20:00	14	9	1	0	19	1.748	43.67	32.67	-11						1.89615	24.1	63	0	31.006	14.58	91.6	35.8			3	0.57	0	1	1	40	195	175	146.9	160	117	0	0	42.00980 -8.67456	14.2254	0	0.422535	5.35211	0	0.422535	30.4225	0.56338
33	15	2021-09-05	15:10:00	14	9	1	0	19	1.573	12.33	11.67	-0.66						1.89615	38.2	57	4	41.766	12.219	98.563	42.839			0		0	0	0	39	160	160	124.2	88	130	0	0	41.96090 -8.82295	8.3926	0	0	0	0	0	8.25036	3.41394
34	7	2021-09-06	12:32:00	14	9	1	0	14	1.547	0	1	1						1.89615	24.6	96	15	27.924	15.605	97.839	90.34			32	0.19	1	0	1	46	165	175	206.9	150	149	0	0	42.15701 -8.71199	18.75	6.10795	0	0	0	0	2.13068	8.38068
35	7	2021-09-06	12:32:00	14	9	1	0	17	1.982	15.33	13.33	-2						1.89615	24.6	96	15	27.924	15.605	97.839	90.34			8	0.24	1	0	1	48	165	160	190.3	204	142	1	0	42.15701 -8.71199	18.75	6.10795	0	0	0	0	2.13068	8.38068
36	3	2021-09-06	13:12:00	14	9	1	0	18	1.534	6.67	7	0.33						1.89615	33.4	51	6	34.572	16.606	94.851	43.858			0		0	0	0	64	185	175	237.5	200	221	0	0	42.11859 -8.74815	15.9091	0	0	0	0	0	26.7045	7.52841
1	5	2021-09-07	12:39:00	15	10	1	0	17	1.417									1.74866	20.6	100	0	23.67	18.341	100	87.1			33	0.13	1	1	1	45	130	130	134.6	143	28	0	0	42.00980 -8.67456	14.2254	0	0.422535	5.35211	0	0.422535	30.4225	0.56338
2	4	2021-09-08	16:05:00	15	10	1	1	20	1.916	65.33	60.33	-5	0	0	0	0	0	1.74866	22.5	83	13	24.798	18.652	95.12	79.919			33	0.62	1	1	1	57	190	180	226.2	192	102	0	0	42.10489 -8.80539	30.5085	0	0	0	0	0	32.7684	13.1356
3	14	2021-09-07	14:08:00	15	10	1	0	19	1.466									1.74866	27.1	91	3	35.448	17.463	97.438	50.378			2	0.23	0	1	1	65	170	175	215.9	319	158	1	0	41.92504 -8.82114	30.2557	0	0	5.96591	0	0	11.5057	12.7841
4	10	2021-09-07	11:52:00	15	10	1	1	20	1.635									1.74866	20.3	98	10	22.753	18.509	97.718	85.601			32	0.19	1	0	1	63	155	175	204.2	89	239	0	0	42.00478 -8.69795	7.25462	0	0	10.2418	0	0	29.872	9.81508
5	8	2021-09-08	17:30:00	15	10	1	1	20	1.638	25.67	23.33	-2.34	0	0	0	0	0	1.74866	20.9	99	53	24.291	18.033	99.856	99.368			3	0.22	1	1	1	32	165	155	95.9	102	105	0	0	42.13096 -8.66134	0	0	0	0	0	0	54.9296	0.140845
6	1	2021-09-08	16:53:00	15	10	1	0	19	1.599	42.33	43.67	1.34	0	0	0	0	0	1.74866	20.3	98	13	24.026	16.796	99.568	97.445			0		0	0	0	57	150	160	151.4	180	125	1	0	42.16642 -8.68276	0	12.5529	0	0	0	0	19.323	0
7	8	2021-09-08	17:30:00	15	10	1	0	19	1.555	16.33	16.67	0.34	0	0	0	0	0	1.74866	20.9	99	53	24.291	18.033	99.856	99.368			9	0.16	1	1	1	55	170	170	177.3	124	195	1	0	42.13096 -8.66134	0	0	0	0	0	0	54.9296	0.140845
8	2	2021-09-07	15:34:00	15	10	1	0	18	1.542									1.74866	22	94	0	23.016	17.891	96.125	89.117			4	0.25	1	1	1	36	220	165	171.8	127	223	1	0	41.97903 -8.76852	1.12676	0	0	16.7606	3.94366	0	39.4366	4.3662
9	4	2021-09-08	16:05:00	15	10	1	1	20	1.698	34	29.33	-4.67	0	0	0	0	0	1.74866	22.5	83	13	24.798	18.652	95.12	79.919			24	0.54	0	1	1	62	160	180	205.2	263	110	0	0	42.10489 -8.80539	30.5085	0	0	0	0	0	32.7684	13.1356
10	7	2021-09-08	15:02:00	15	10	0	0	10										1.74866	22.1	99	7	25.04	14.936	99.968	98.934			11	0.27	1	0	1	53	150	160	207.7	174	147	0	0	42.15701 -8.71199	18.75	6.10795	0	0	0	0	2.13068	8.38068
11	9	2021-09-07	13:08:00	15	10	1	1	20	2.112									1.74866	22.1	97	1	25.841	18.461	96.77	96.634			71	0.24	1	1	1	50	210	180	329.9	250	32	0	1	42.01857 -8.66565	25.9207	0	4.39093	0.141643	0	3.54108	20.9632	0
12	9	2021-09-07	13:08:00	15	10	1	1	20	1.91									1.74866	22.1	97	1	25.841	18.461	96.77	96.634			115	0.48	1	1	1	66	180	180	298.4	202	119	0	1	42.01857 -8.66565	25.9207	0	4.39093	0.141643	0	3.54108	20.9632	0
13	1	2021-09-08	16:53:00	15	10	1	0	19	1.547	8	6.33	-1.67	0	0	0	0	0	1.74866	20.3	98	13	24.026	16.796	99.568	97.445			4	0.13	0	0	0	50	195	185	166.3	292	169	0	0	42.16642 -8.68276	0	12.5529	0	0	0	0	19.323	0
14	2	2021-09-07	15:34:00	15	10	1	1	20	1.694									1.74866	22	94	0	23.016	17.891	96.125	89.117			14	0.6	1	1	1	65	165	185	172.1	324	86	1	0	41.97903 -8.76852	1.12676	0	0	16.7606	3.94366	0	39.4366	4.3662
15	9	2021-09-07	13:08:00	15	10	1	1	20	2.031									1.74866	22.1	97	1	25.841	18.461	96.77	96.634			40	0.13	1	0	1	60	235	180	267.4	329	130	0	1	42.01857 -8.66565	25.9207	0	4.39093	0.141643	0	3.54108	20.9632	0
16	6	2021-09-07	10:23:00	15	10	1	1	20	2.135									1.74866	21.1	100	5	24.5184	18.1212	100	98.835			129	0.26	1	1	1	69	224	185	311.7	440	168	1	0	42.03238 -8.72844	0	0	0	0	0	0	42.2475	8.53485
17	15	2021-09-07	14:54:00	15	10	1	0	17	1.372									1.74866	28.2	95	6	34.73	17.558	99.239	88.475			7		0	0	0	58	180	185	132.4	185	99	0	0	41.96090 -8.82295	8.3926	0	0	0	0	0	8.25036	3.41394
18	6	2021-09-07	10:23:00	15	10	1	1	20	1.778									1.74866	21.1	100	5	24.5184	18.1212	100	98.835			41	0.23	1	0	1	45	135	175	179.7	244	67	1	0	42.03238 -8.72844	0	0	0	0	0	0	42.2475	8.53485
19	4	2021-09-08	16:05:00	15	10	1	1	20	1.99	83.33	82.33	-1	0	0	0	0	0	1.74866	22.5	83	13	24.798	18.652	95.12	79.919			87	0.37	1	1	1	65	205	185	327.6	341	179	1	0	42.10489 -8.80539	30.5085	0	0	0	0	0	32.7684	13.1356
20	6	2021-09-07	10:23:00	15	10	1	1	20	1.627									1.74866	21.1	100	5	24.5184	18.1212	100	98.835			28	0.43	1	1	1	50	140	140	173.8	165	48	0	1	42.03238 -8.72844	0	0	0	0	0	0	42.2475	8.53485
21	1	2021-09-08	16:53:00	15	10	1	0	19	1.734	56.67	51.67	-5	0	0	0	0	0	1.74866	20.3	98	13	24.026	16.796	99.568	97.445			23	0.24	1	1	1	57	180	180	223.5	182	117	0	0	42.16642 -8.68276	0	12.5529	0	0	0	0	19.323	0
22	10	2021-09-07	11:52:00	15	10	1	0	19	2.114									1.74866	20.3	98	10	22.753	18.509	97.718	85.601			33	0.29	1	0	1	65	190	180	278.4	526	152	1	0	42.00478 -8.69795	7.25462	0	0	10.2418	0	0	29.872	9.81508
23	8	2021-09-08	17:30:00	15	10	1	0	19	1.559	19.67	22	2.33	0	0	0	0	0	1.74866	20.9	99	53	24.291	18.033	99.856	99.368			20	0.21	1	0	1	40	185	180	150.2	185	147	0	0	42.13096 -8.66134	0	0	0	0	0	0	54.9296	0.140845
24	3	2021-09-08	15:32:00	15	10	1	1	20	1.636	21	21.67	0.67	0	0	0	0	0	1.74866	23.7	97	1	25.987	16.796	100	97.959			15	0.16	1	1	1	56	190	180	194.7	268	157	0	0	42.11859 -8.74815	15.9091	0	0	0	0	0	26.7045	7.52841
25	10	2021-09-07	11:52:00	15	10	1	1	20	2.045									1.74866	20.3	98	10	22.753	18.509	97.718	85.601			30	0.44	1	1	1	83	170	175	272.8	655	41	0	0	42.00478 -8.69795	7.25462	0	0	10.2418	0	0	29.872	9.81508
26	14	2021-09-07	14:08:00	15	10	1	1	20	1.614									1.74866	27.1	91	3	35.448	17.463	97.438	50.378			9	0.17	1	1	1	74	170	180	243.8	212	330	1	0	41.92504 -8.82114	30.2557	0	0	5.96591	0	0	11.5057	12.7841
27	2	2021-09-07	15:34:00	15	10	1	0	19	1.745									1.74866	22	94	0	23.016	17.891	96.125	89.117			28	0.15	1	1	1	55	195	175	214.9	421	128	1	1	41.97903 -8.76852	1.12676	0	0	16.7606	3.94366	0	39.4366	4.3662
28	5	2021-09-07	12:39:00	15	10	1	1	20	1.728									1.74866	20.6	100	0	23.67	18.341	100	87.1			42	0.27	1	1	1	53	200	180	264.6	375	78	0	0	42.00980 -8.67456	14.2254	0	0.422535	5.35211	0	0.422535	30.4225	0.56338
29	14	2021-09-07	14:08:00	15	10	1	0	18	1.497									1.74866	27.1	91	3	35.448	17.463	97.438	50.378			0		0	0	0	54	145	160	149.9	143	208	0	0	41.92504 -8.82114	30.2557	0	0	5.96591	0	0	11.5057	12.7841
30	15	2021-09-07	14:54:00	15	10	1	0	19	1.439									1.74866	28.2	95	6	34.73	17.558	99.239	88.475			11	0.11	0	0	0	47	105	150	103.9	112	31	0	0	41.96090 -8.82295	8.3926	0	0	0	0	0	8.25036	3.41394
31	3	2021-09-08	15:32:00	15	10	1	0	19	1.723	50	59.67	9.67	0	0	0	0	0	1.74866	23.7	97	1	25.987	16.796	100	97.959			6	0.41	0	1	1	48	175	180	145	118	43	0	0	42.11859 -8.74815	15.9091	0	0	0	0	0	26.7045	7.52841
32	5	2021-09-07	12:39:00	15	10	1	0	19	1.832									1.74866	20.6	100	0	23.67	18.341	100	87.1			3	0.57	0	1	1	40	195	175	146.9	160	117	0	0	42.00980 -8.67456	14.2254	0	0.422535	5.35211	0	0.422535	30.4225	0.56338
33	15	2021-09-07	14:54:00	15	10	1	0	19	1.537									1.74866	28.2	95	6	34.73	17.558	99.239	88.475			0		0	0	0	39	160	160	124.2	88	130	0	0	41.96090 -8.82295	8.3926	0	0	0	0	0	8.25036	3.41394
34	7	2021-09-08	15:02:00	15	10	0	0	14	1.533	0	1	1	0	0	0	0	0	1.74866	22.1	99	7	25.04	14.936	99.968	98.934			32	0.19	1	0	1	46	165	175	206.9	150	149	0	0	42.15701 -8.71199	18.75	6.10795	0	0	0	0	2.13068	8.38068
35	7	2021-09-08	15:02:00	15	10	1	0	17	2.016	23.33	17.33	-6	0	0	0	0	0	1.74866	22.1	99	7	25.04	14.936	99.968	98.934			8	0.24	1	0	1	48	165	160	190.3	204	142	1	0	42.15701 -8.71199	18.75	6.10795	0	0	0	0	2.13068	8.38068
36	3	2021-09-08	15:32:00	15	10	1	0	18	1.52	7.67	7.67	0	0	0	0	0	0	1.74866	23.7	97	1	25.987	16.796	100	97.959			0		0	0	0	64	185	175	237.5	200	221	0	0	42.11859 -8.74815	15.9091	0	0	0	0	0	26.7045	7.52841
1	5	2021-09-09	12:02:00	16	10	1	0	17	1.396				0	0	0	0	0	2.08779	20	100	0	21.832	17.548	100	87.7			33	0.13	1	1	1	45	130	130	134.6	143	28	0	0	42.00980 -8.67456	14.2254	0	0.422535	5.35211	0	0.422535	30.4225	0.56338
2	4	2021-09-10	11:52:00	16	10	1	1	20	1.871									2.08779	20.3	98	1	23.424	14.122	98.53	89.872			33	0.62	1	1	1	57	190	180	226.2	192	102	0	0	42.10489 -8.80539	30.5085	0	0	0	0	0	32.7684	13.1356
3	14	2021-09-09	13:22:00	16	10	1	0	19	1.384	34.67	40.33	5.66	0	0	0	0	0	2.08779	23.7	90	2	24.098	16.987	98.495	91.485			2	0.23	0	1	1	65	170	175	215.9	319	158	1	0	41.92504 -8.82114	30.2557	0	0	5.96591	0	0	11.5057	12.7841
4	10	2021-09-09	12:24:00	16	10	1	1	20	1.582	11.33	9.67	-1.66	0	0	0	0	0	2.08779	21.3	98	7	21.939	17.011	99.984	86.799			32	0.19	1	0	1	63	155	175	204.2	89	239	0	0	42.00478 -8.69795	7.25462	0	0	10.2418	0	0	29.872	9.81508
5	8	2021-09-10	14:53:00	16	10	1	1	20	1.601									2.08779	22.8	99	29	25.477	14.864	100	99.368			3	0.22	1	1	1	32	165	155	95.9	102	105	0	0	42.13096 -8.66134	0	0	0	0	0	0	54.9296	0.140845
6	1	2021-09-10	13:24:00	16	10	1	0	19	1.582									2.08779	19.1	99	8	28.692	14.194	100	91.636			0		0	0	0	57	150	160	151.4	180	125	1	0	42.16642 -8.68276	0	12.5529	0	0	0	0	19.323	0
7	8	2021-09-10	14:53:00	16	10	1	0	19	1.529									2.08779	22.8	99	29	25.477	14.864	100	99.368			9	0.16	1	1	1	55	170	170	177.3	124	195	1	0	42.13096 -8.66134	0	0	0	0	0	0	54.9296	0.140845
8	2	2021-09-09	15:08:00	16	10	1	0	18	1.522	2	4	2	0	0	0	0	0	2.08779	21.2	90	0	23.016	17.13	98.276	87.464			4	0.25	1	1	1	36	220	165	171.8	127	223	1	0	41.97903 -8.76852	1.12676	0	0	16.7606	3.94366	0	39.4366	4.3662
9	4	2021-09-10	11:52:00	16	10	1	1	20	1.694									2.08779	20.3	98	1	23.424	14.122	98.53	89.872			24	0.54	0	1	1	62	160	180	205.2	263	110	0	0	42.10489 -8.80539	30.5085	0	0	0	0	0	32.7684	13.1356
10	7	2021-09-10	10:23:00	16	10	0	0	10										2.08779	16.2	100	9	29.09	10.638	100	96.276			11	0.27	1	0	1	53	150	160	207.7	174	147	0	0	42.15701 -8.71199	18.75	6.10795	0	0	0	0	2.13068	8.38068
11	9	2021-09-09	11:21:00	16	10	1	1	20	1.971	41.67	33.67	-8	1	6.88	0	0	0	2.08779	22.2	98	1	23.545	17.177	98.905	98.8			71	0.24	1	1	1	50	210	180	329.9	250	32	0	1	42.01857 -8.66565	25.9207	0	4.39093	0.141643	0	3.54108	20.9632	0
12	9	2021-09-09	11:21:00	16	10	1	1	20	1.913	77.33	68.33	-9	1	64.32	2	2	0	2.08779	22.2	98	1	23.545	17.177	98.905	98.8			115	0.48	1	1	1	66	180	180	298.4	202	119	0	1	42.01857 -8.66565	25.9207	0	4.39093	0.141643	0	3.54108	20.9632	0
13	1	2021-09-10	13:24:00	16	10	1	0	19	1.545									2.08779	19.1	99	8	28.692	14.194	100	91.636			4	0.13	0	0	0	50	195	185	166.3	292	169	0	0	42.16642 -8.68276	0	12.5529	0	0	0	0	19.323	0
14	2	2021-09-09	15:08:00	16	10	1	1	20	1.685	17.67	18.33	0.66	0	0	0	0	0	2.08779	21.2	90	0	23.016	17.13	98.276	87.464			14	0.6	1	1	1	65	165	185	172.1	324	86	1	0	41.97903 -8.76852	1.12676	0	0	16.7606	3.94366	0	39.4366	4.3662
15	9	2021-09-09	11:21:00	16	10	1	1	20	1.945	4.5	3	-1.5	0	0	0	0	0	2.08779	22.2	98	1	23.545	17.177	98.905	98.8			40	0.13	1	0	1	60	235	180	267.4	329	130	0	1	42.01857 -8.66565	25.9207	0	4.39093	0.141643	0	3.54108	20.9632	0
16	6	2021-09-09	15:51:00	16	10	1	1	20	2.162	74.33	66.33	-8	0	0	0	0	0	2.08779	19.9	100	3	22.1912	17.6073	100	100			129	0.26	1	1	1	69	224	185	311.7	440	168	1	0	42.03238 -8.72844	0	0	0	0	0	0	42.2475	8.53485
17	15	2021-09-09	14:18:00	16	10	1	0	17	1.371	2	2.33	0.33	0	0	0	0	0	2.08779	22.4	100	5	23.641	17.486	100	99.379			7		0	0	0	58	180	185	132.4	185	99	0	0	41.96090 -8.82295	8.3926	0	0	0	0	0	8.25036	3.41394
18	6	2021-09-09	15:51:00	16	10	1	1	20	1.805	27.67	23	-4.67	0	0	0	0	0	2.08779	19.9	100	3	22.1912	17.6073	100	100			41	0.23	1	0	1	45	135	175	179.7	244	67	1	0	42.03238 -8.72844	0	0	0	0	0	0	42.2475	8.53485
19	4	2021-09-10	11:52:00	16	10	1	1	20	1.966									2.08779	20.3	98	1	23.424	14.122	98.53	89.872			87	0.37	1	1	1	65	205	185	327.6	341	179	1	0	42.10489 -8.80539	30.5085	0	0	0	0	0	32.7684	13.1356
20	6	2021-09-09	15:51:00	16	10	1	1	20	1.644	36.33	30.33	-6	0	0	0	0	0	2.08779	19.9	100	3	22.1912	17.6073	100	100			28	0.43	1	1	1	50	140	140	173.8	165	48	0	1	42.03238 -8.72844	0	0	0	0	0	0	42.2475	8.53485
21	1	2021-09-10	13:24:00	16	10	1	0	19	1.744									2.08779	19.1	99	8	28.692	14.194	100	91.636			23	0.24	1	1	1	57	180	180	223.5	182	117	0	0	42.16642 -8.68276	0	12.5529	0	0	0	0	19.323	0
22	10	2021-09-09	12:24:00	16	10	1	0	19	2.061	82	58.33	-23.67	0	0	0	0	0	2.08779	21.3	98	7	21.939	17.011	99.984	86.799			33	0.29	1	0	1	65	190	180	278.4	526	152	1	0	42.00478 -8.69795	7.25462	0	0	10.2418	0	0	29.872	9.81508
23	8	2021-09-10	14:53:00	16	10	1	0	19	1.477									2.08779	22.8	99	29	25.477	14.864	100	99.368			20	0.21	1	0	1	40	185	180	150.2	185	147	0	0	42.13096 -8.66134	0	0	0	0	0	0	54.9296	0.140845
24	3	2021-09-10	11:07:00	16	10	1	1	20	1.635									2.08779	19.2	100	0	28.841	12.558	100	96.103			15	0.16	1	1	1	56	190	180	194.7	268	157	0	0	42.11859 -8.74815	15.9091	0	0	0	0	0	26.7045	7.52841
25	10	2021-09-09	12:24:00	16	10	1	1	20	1.941	43.33	38.33	-5	0	0	0	0	0	2.08779	21.3	98	7	21.939	17.011	99.984	86.799			30	0.44	1	1	1	83	170	175	272.8	655	41	0	0	42.00478 -8.69795	7.25462	0	0	10.2418	0	0	29.872	9.81508
26	14	2021-09-09	13:22:00	16	10	1	1	20	1.606	13.5	12.5	-1	0	0	0	0	0	2.08779	23.7	90	2	24.098	16.987	98.495	91.485			9	0.17	1	1	1	74	170	180	243.8	212	330	1	0	41.92504 -8.82114	30.2557	0	0	5.96591	0	0	11.5057	12.7841
27	2	2021-09-09	15:08:00	16	10	1	0	19	1.709	3	3.33	0.33	0	0	0	0	0	2.08779	21.2	90	0	23.016	17.13	98.276	87.464			28	0.15	1	1	1	55	195	175	214.9	421	128	1	1	41.97903 -8.76852	1.12676	0	0	16.7606	3.94366	0	39.4366	4.3662
28	5	2021-09-09	12:02:00	16	10	1	1	20	1.784	39.67	35.67	-4	0	0	0	0	0	2.08779	20	100	0	21.832	17.548	100	87.7			42	0.27	1	1	1	53	200	180	264.6	375	78	0	0	42.00980 -8.67456	14.2254	0	0.422535	5.35211	0	0.422535	30.4225	0.56338
29	14	2021-09-09	13:22:00	16	10	1	0	18	1.468	1.67	2.5	0.83	0	0	0	0	0	2.08779	23.7	90	2	24.098	16.987	98.495	91.485			0		0	0	0	54	145	160	149.9	143	208	0	0	41.92504 -8.82114	30.2557	0	0	5.96591	0	0	11.5057	12.7841
30	15	2021-09-09	14:18:00	16	10	1	0	19	1.451	11.33	11.67	0.34	0	0	0	0	0	2.08779	22.4	100	5	23.641	17.486	100	99.379			11	0.11	0	0	0	47	105	150	103.9	112	31	0	0	41.96090 -8.82295	8.3926	0	0	0	0	0	8.25036	3.41394
31	3	2021-09-10	11:07:00	16	10	1	0	19	1.724									2.08779	19.2	100	0	28.841	12.558	100	96.103			6	0.41	0	1	1	48	175	180	145	118	43	0	0	42.11859 -8.74815	15.9091	0	0	0	0	0	26.7045	7.52841
32	5	2021-09-09	12:02:00	16	10	1	0	19	1.692	19.67	13.33	-6.34	0	0	0	0	0	2.08779	20	100	0	21.832	17.548	100	87.7			3	0.57	0	1	1	40	195	175	146.9	160	117	0	0	42.00980 -8.67456	14.2254	0	0.422535	5.35211	0	0.422535	30.4225	0.56338
33	15	2021-09-09	14:18:00	16	10	1	0	19	1.534	2	2.33	0.33	0	0	0	0	0	2.08779	22.4	100	5	23.641	17.486	100	99.379			0		0	0	0	39	160	160	124.2	88	130	0	0	41.96090 -8.82295	8.3926	0	0	0	0	0	8.25036	3.41394
34	7	2021-09-10	10:23:00	16	10	0	0	14										2.08779	16.2	100	9	29.09	10.638	100	96.276			32	0.19	1	0	1	46	165	175	206.9	150	149	0	0	42.15701 -8.71199	18.75	6.10795	0	0	0	0	2.13068	8.38068
35	7	2021-09-10	10:23:00	16	10	1	0	17	2.027									2.08779	16.2	100	9	29.09	10.638	100	96.276			8	0.24	1	0	1	48	165	160	190.3	204	142	1	0	42.15701 -8.71199	18.75	6.10795	0	0	0	0	2.13068	8.38068
36	3	2021-09-10	11:07:00	16	10	1	0	18	1.522									2.08779	19.2	100	0	28.841	12.558	100	96.103			0		0	0	0	64	185	175	237.5	200	221	0	0	42.11859 -8.74815	15.9091	0	0	0	0	0	26.7045	7.52841
1	5	2021-09-11	11:40:00	17	11	1	0	17	1.388									2.39573	19.1	87	0	28.275	14.487	98.1	60.3			33	0.13	1	1	1	45	130	130	134.6	143	28	0	0	42.00980 -8.67456	14.2254	0	0.422535	5.35211	0	0.422535	30.4225	0.56338
2	4	2021-09-12	12:37:00	17	11	1	1	20	1.831	40.67	39	-1.67						2.39573	23.8	82	7	25.162	15.533	95.117	71.95			33	0.62	1	1	1	57	190	180	226.2	192	102	0	0	42.10489 -8.80539	30.5085	0	0	0	0	0	32.7684	13.1356
3	14	2021-09-11	13:49:00	17	11	1	0	19	1.337	27.33	27.33	0						2.39573	33.3	66	9	35.529	12.171	98.851	49.042			2	0.23	0	1	1	65	170	175	215.9	319	158	1	0	41.92504 -8.82114	30.2557	0	0	5.96591	0	0	11.5057	12.7841
4	10	2021-09-11	12:41:00	17	11	1	1	20	1.552	27.33	26.33	-1						2.39573	20.7	85	15	24.508	12.871	98.743	70.939			32	0.19	1	0	1	63	155	175	204.2	89	239	0	0	42.00478 -8.69795	7.25462	0	0	10.2418	0	0	29.872	9.81508
5	8	2021-09-12	14:58:00	17	11	1	1	20	1.569	18.33	16.67	-1.66						2.39573	26.5	79	75	39.403	16.606	100	53.757			3	0.22	1	1	1	32	165	155	95.9	102	105	0	0	42.13096 -8.66134	0	0	0	0	0	0	54.9296	0.140845
6	1	2021-09-12	14:07:00	17	11	1	0	19	1.532	12.33	11.67	-0.66						2.39573	24.2	86	21	30.646	16.534	99.19	86.831			0		0	0	0	57	150	160	151.4	180	125	1	0	42.16642 -8.68276	0	12.5529	0	0	0	0	19.323	0
7	8	2021-09-12	14:58:00	17	11	1	0	19	1.498	6.67	6.33	-0.34						2.39573	26.5	79	75	39.403	16.606	100	53.757			9	0.16	1	1	1	55	170	170	177.3	124	195	1	0	42.13096 -8.66134	0	0	0	0	0	0	54.9296	0.140845
8	2	2021-09-11	16:01:00	17	11	1	0	18	1.502	2	3	1						2.39573	22.5	80	0	23.713	13.161	94.651	78.687			4	0.25	1	1	1	36	220	165	171.8	127	223	1	0	41.97903 -8.76852	1.12676	0	0	16.7606	3.94366	0	39.4366	4.3662
9	4	2021-09-12	12:37:00	17	11	1	1	20	1.652	12	12.33	0.33						2.39573	23.8	82	7	25.162	15.533	95.117	71.95			24	0.54	0	1	1	62	160	180	205.2	263	110	0	0	42.10489 -8.80539	30.5085	0	0	0	0	0	32.7684	13.1356
10	7	2021-09-12	11:00:00	17	11	0	0	10										2.39573	18.5	99	20	30.748	13.257	100	97.491			11	0.27	1	0	1	53	150	160	207.7	174	147	0	0	42.15701 -8.71199	18.75	6.10795	0	0	0	0	2.13068	8.38068
11	9	2021-09-11	10:53:00	17	11	1	1	20	1.856	62.33	53.67	-8.66						2.39573	17.1	99	1	37.535	14.122	99.238	80.784			71	0.24	1	1	1	50	210	180	329.9	250	32	0	1	42.01857 -8.66565	25.9207	0	4.39093	0.141643	0	3.54108	20.9632	0
12	9	2021-09-11	10:53:00	17	11	1	1	20	1.913	64.33	52.67	-11.66						2.39573	17.1	99	1	37.535	14.122	99.238	80.784			115	0.48	1	1	1	66	180	180	298.4	202	119	0	1	42.01857 -8.66565	25.9207	0	4.39093	0.141643	0	3.54108	20.9632	0
13	1	2021-09-12	14:07:00	17	11	1	0	19	1.496	8	7.33	-0.67						2.39573	24.2	86	21	30.646	16.534	99.19	86.831			4	0.13	0	0	0	50	195	185	166.3	292	169	0	0	42.16642 -8.68276	0	12.5529	0	0	0	0	19.323	0
14	2	2021-09-11	16:01:00	17	11	1	1	20	1.621	13.33	11.33	-2						2.39573	22.5	80	0	23.713	13.161	94.651	78.687			14	0.6	1	1	1	65	165	185	172.1	324	86	1	0	41.97903 -8.76852	1.12676	0	0	16.7606	3.94366	0	39.4366	4.3662
15	9	2021-09-11	10:53:00	17	11	1	1	20	1.857	16	9.67	-6.33						2.39573	17.1	99	1	37.535	14.122	99.238	80.784			40	0.13	1	0	1	60	235	180	267.4	329	130	0	1	42.01857 -8.66565	25.9207	0	4.39093	0.141643	0	3.54108	20.9632	0
16	6	2021-09-11	16:38:00	17	11	1	1	20	2.051	82.33	80	-2.33						2.39573	25.4	91	11	27.512	14.0656	100	85.231			129	0.26	1	1	1	69	224	185	311.7	440	168	1	0	42.03238 -8.72844	0	0	0	0	0	0	42.2475	8.53485
17	15	2021-09-11	14:48:00	17	11	1	0	17	1.361	2.5	1.5	-1						2.39573	37.9	76	2	40.114	12.92	100	68.391			7		0	0	0	58	180	185	132.4	185	99	0	0	41.96090 -8.82295	8.3926	0	0	0	0	0	8.25036	3.41394
18	6	2021-09-11	16:38:00	17	11	1	1	20	1.749	65.33	51.33	-14						2.39573	25.4	91	11	27.512	14.0656	100	85.231			41	0.23	1	0	1	45	135	175	179.7	244	67	1	0	42.03238 -8.72844	0	0	0	0	0	0	42.2475	8.53485
19	4	2021-09-12	12:37:00	17	11	1	1	20	1.921	87.67	83.33	-4.34						2.39573	23.8	82	7	25.162	15.533	95.117	71.95			87	0.37	1	1	1	65	205	185	327.6	341	179	1	0	42.10489 -8.80539	30.5085	0	0	0	0	0	32.7684	13.1356
20	6	2021-09-11	16:38:00	17	11	1	1	20	1.62	40.25	38.5	-1.75						2.39573	25.4	91	11	27.512	14.0656	100	85.231			28	0.43	1	1	1	50	140	140	173.8	165	48	0	1	42.03238 -8.72844	0	0	0	0	0	0	42.2475	8.53485
21	1	2021-09-12	14:07:00	17	11	1	0	19	1.715	16.67	15.67	-1						2.39573	24.2	86	21	30.646	16.534	99.19	86.831			23	0.24	1	1	1	57	180	180	223.5	182	117	0	0	42.16642 -8.68276	0	12.5529	0	0	0	0	19.323	0
22	10	2021-09-11	12:41:00	17	11	1	0	19	1.998	60	49	-11						2.39573	20.7	85	15	24.508	12.871	98.743	70.939			33	0.29	1	0	1	65	190	180	278.4	526	152	1	0	42.00478 -8.69795	7.25462	0	0	10.2418	0	0	29.872	9.81508
23	8	2021-09-12	14:58:00	17	11	1	0	19	1.539	6.67	8	1.33						2.39573	26.5	79	75	39.403	16.606	100	53.757			20	0.21	1	0	1	40	185	180	150.2	185	147	0	0	42.13096 -8.66134	0	0	0	0	0	0	54.9296	0.140845
24	3	2021-09-12	11:53:00	17	11	1	1	20	1.627	23	20.67	-2.33						2.39573	23.6	94	5	29.64	14.984	100	85.034			15	0.16	1	1	1	56	190	180	194.7	268	157	0	0	42.11859 -8.74815	15.9091	0	0	0	0	0	26.7045	7.52841
25	10	2021-09-11	12:41:00	17	11	1	1	20	1.82	40	31.67	-8.33						2.39573	20.7	85	15	24.508	12.871	98.743	70.939			30	0.44	1	1	1	83	170	175	272.8	655	41	0	0	42.00478 -8.69795	7.25462	0	0	10.2418	0	0	29.872	9.81508
26	14	2021-09-11	13:49:00	17	11	1	1	20	1.593	9.67	9	-0.67						2.39573	33.3	66	9	35.529	12.171	98.851	49.042			9	0.17	1	1	1	74	170	180	243.8	212	330	1	0	41.92504 -8.82114	30.2557	0	0	5.96591	0	0	11.5057	12.7841
27	2	2021-09-11	16:01:00	17	11	1	0	19	1.665	8.67	9.67	1						2.39573	22.5	80	0	23.713	13.161	94.651	78.687			28	0.15	1	1	1	55	195	175	214.9	421	128	1	1	41.97903 -8.76852	1.12676	0	0	16.7606	3.94366	0	39.4366	4.3662
28	5	2021-09-11	11:40:00	17	11	1	1	20	1.665	39	34	-5						2.39573	19.1	87	0	28.275	14.487	98.1	60.3			42	0.27	1	1	1	53	200	180	264.6	375	78	0	0	42.00980 -8.67456	14.2254	0	0.422535	5.35211	0	0.422535	30.4225	0.56338
29	14	2021-09-11	13:49:00	17	11	1	0	18	1.466	5	3.5	-1.5						2.39573	33.3	66	9	35.529	12.171	98.851	49.042			0		0	0	0	54	145	160	149.9	143	208	0	0	41.92504 -8.82114	30.2557	0	0	5.96591	0	0	11.5057	12.7841
30	15	2021-09-11	14:48:00	17	11	1	0	19	1.447	7.33	7	-0.33						2.39573	37.9	76	2	40.114	12.92	100	68.391			11	0.11	0	0	0	47	105	150	103.9	112	31	0	0	41.96090 -8.82295	8.3926	0	0	0	0	0	8.25036	3.41394
31	3	2021-09-12	11:53:00	17	11	1	0	19	1.703	31	30.5	-0.5						2.39573	23.6	94	5	29.64	14.984	100	85.034			6	0.41	0	1	1	48	175	180	145	118	43	0	0	42.11859 -8.74815	15.9091	0	0	0	0	0	26.7045	7.52841
32	5	2021-09-11	11:40:00	17	11	1	0	19	1.725	5.33	3	-2.33						2.39573	19.1	87	0	28.275	14.487	98.1	60.3			3	0.57	0	1	1	40	195	175	146.9	160	117	0	0	42.00980 -8.67456	14.2254	0	0.422535	5.35211	0	0.422535	30.4225	0.56338
33	15	2021-09-11	14:48:00	17	11	1	0	19	1.502	1	1	0						2.39573	37.9	76	2	40.114	12.92	100	68.391			0		0	0	0	39	160	160	124.2	88	130	0	0	41.96090 -8.82295	8.3926	0	0	0	0	0	8.25036	3.41394
34	7	2021-09-12	11:00:00	17	11	0	0	14										2.39573	18.5	99	20	30.748	13.257	100	97.491			32	0.19	1	0	1	46	165	175	206.9	150	149	0	0	42.15701 -8.71199	18.75	6.10795	0	0	0	0	2.13068	8.38068
35	7	2021-09-12	11:00:00	17	11	1	0	17	1.983	4.5	4.5	0						2.39573	18.5	99	20	30.748	13.257	100	97.491			8	0.24	1	0	1	48	165	160	190.3	204	142	1	0	42.15701 -8.71199	18.75	6.10795	0	0	0	0	2.13068	8.38068
36	3	2021-09-12	11:53:00	17	11	1	0	18	1.507	0	1	1						2.39573	23.6	94	5	29.64	14.984	100	85.034			0		0	0	0	64	185	175	237.5	200	221	0	0	42.11859 -8.74815	15.9091	0	0	0	0	0	26.7045	7.52841
1	5	2021-09-13	11:07:00	18	12	0	0	17	1.37									1.9872	19.2	95	0	27.11	17.004	98.4	71.2			33	0.13	1	1	1	45	130	130	134.6	143	28	0	0	42.00980 -8.67456	14.2254	0	0.422535	5.35211	0	0.422535	30.4225	0.56338
2	4	2021-09-14	14:32:00	18	12	1	1	20	1.782	19.5	17.5	-2	0	0	0	0	0	1.9872	21.7	80	6	26.524	15.652	97.109	66.96			33	0.62	1	1	1	57	190	180	226.2	192	102	0	0	42.10489 -8.80539	30.5085	0	0	0	0	0	32.7684	13.1356
3	14	2021-09-13	13:01:00	18	12	1	0	19	1.316									1.9872	21.8	97	5	32.898	14.314	97.159	49.886			2	0.23	0	1	1	65	170	175	215.9	319	158	1	0	41.92504 -8.82114	30.2557	0	0	5.96591	0	0	11.5057	12.7841
4	10	2021-09-13	11:26:00	18	12	1	1	20	1.53									1.9872	19.7	92	47	25.793	15.772	95.128	67.526			32	0.19	1	0	1	63	155	175	204.2	89	239	0	0	42.00478 -8.69795	7.25462	0	0	10.2418	0	0	29.872	9.81508
5	8	2021-09-14	11:14:00	18	12	1	1	20	1.554	13.67	10.33	-3.34	0	0	0	0	0	1.9872	25.5	90	45	33.914	15.223	100	89.806			3	0.22	1	1	1	32	165	155	95.9	102	105	0	0	42.13096 -8.66134	0	0	0	0	0	0	54.9296	0.140845
6	1	2021-09-14	15:35:00	18	12	1	0	19	1.498	9	6.67	-2.33	0	0	0	0	0	1.9872	20.6	92	7	31.459	15.772	99.82	62.127			0		0	0	0	57	150	160	151.4	180	125	1	0	42.16642 -8.68276	0	12.5529	0	0	0	0	19.323	0
7	8	2021-09-14	11:14:00	18	12	1	0	19	1.483	5	2.67	-2.33	0	0	0	0	0	1.9872	25.5	90	45	33.914	15.223	100	89.806			9	0.16	1	1	1	55	170	170	177.3	124	195	1	0	42.13096 -8.66134	0	0	0	0	0	0	54.9296	0.140845
8	2	2021-09-13	14:45:00	18	12	1	0	18	1.48									1.9872	24.5	73	0	25.477	15.414	95.396	74.925			4	0.25	1	1	1	36	220	165	171.8	127	223	1	0	41.97903 -8.76852	1.12676	0	0	16.7606	3.94366	0	39.4366	4.3662
9	4	2021-09-14	14:32:00	18	12	1	1	20	1.618	4	4.33	0.33	0	0	0	0	0	1.9872	21.7	80	6	26.524	15.652	97.109	66.96			24	0.54	0	1	1	62	160	180	205.2	263	110	0	0	42.10489 -8.80539	30.5085	0	0	0	0	0	32.7684	13.1356
10	7	2021-09-14	13:04:00	18	12	0	0	10										1.9872	20.2	100	14	29.09	12.582	100	95.566			11	0.27	1	0	1	53	150	160	207.7	174	147	0	0	42.15701 -8.71199	18.75	6.10795	0	0	0	0	2.13068	8.38068
11	9	2021-09-13	10:43:00	18	12	1	1	20	1.78									1.9872	19.9	92	2	42.983	16.558	92.876	36.28			71	0.24	1	1	1	50	210	180	329.9	250	32	0	1	42.01857 -8.66565	25.9207	0	4.39093	0.141643	0	3.54108	20.9632	0
12	9	2021-09-13	10:43:00	18	12	1	1	20	1.883									1.9872	19.9	92	2	42.983	16.558	92.876	36.28			115	0.48	1	1	1	66	180	180	298.4	202	119	0	1	42.01857 -8.66565	25.9207	0	4.39093	0.141643	0	3.54108	20.9632	0
13	1	2021-09-14	15:35:00	18	12	1	0	19	1.484	23	18.33	-4.67	0	0	0	0	0	1.9872	20.6	92	7	31.459	15.772	99.82	62.127			4	0.13	0	0	0	50	195	185	166.3	292	169	0	0	42.16642 -8.68276	0	12.5529	0	0	0	0	19.323	0
14	2	2021-09-13	14:45:00	18	12	1	1	20	1.59									1.9872	24.5	73	0	25.477	15.414	95.396	74.925			14	0.6	1	1	1	65	165	185	172.1	324	86	1	0	41.97903 -8.76852	1.12676	0	0	16.7606	3.94366	0	39.4366	4.3662
15	9	2021-09-13	10:43:00	18	12	1	1	20	1.781									1.9872	19.9	92	2	42.983	16.558	92.876	36.28			40	0.13	1	0	1	60	235	180	267.4	329	130	0	1	42.01857 -8.66565	25.9207	0	4.39093	0.141643	0	3.54108	20.9632	0
16	6	2021-09-13	15:21:00	18	12	1	1	20	2.02									1.9872	24.9	92	2	25.97	16.5975	99.176	98.154			129	0.26	1	1	1	69	224	185	311.7	440	168	1	0	42.03238 -8.72844	0	0	0	0	0	0	42.2475	8.53485
17	15	2021-09-13	13:59:00	18	12	0	0	17	1.357									1.9872	25.2	97	2	35.288	14.673	100	83.042			7		0	0	0	58	180	185	132.4	185	99	0	0	41.96090 -8.82295	8.3926	0	0	0	0	0	8.25036	3.41394
18	6	2021-09-13	15:21:00	18	12	1	1	20	1.737									1.9872	24.9	92	2	25.97	16.5975	99.176	98.154			41	0.23	1	0	1	45	135	175	179.7	244	67	1	0	42.03238 -8.72844	0	0	0	0	0	0	42.2475	8.53485
19	4	2021-09-14	14:32:00	18	12	1	1	20	1.901	46.33	38.33	-8	1	6.97	0	0	0	1.9872	21.7	80	6	26.524	15.652	97.109	66.96			87	0.37	1	1	1	65	205	185	327.6	341	179	1	0	42.10489 -8.80539	30.5085	0	0	0	0	0	32.7684	13.1356
20	6	2021-09-13	15:21:00	18	12	1	1	20	1.606									1.9872	24.9	92	2	25.97	16.5975	99.176	98.154			28	0.43	1	1	1	50	140	140	173.8	165	48	0	1	42.03238 -8.72844	0	0	0	0	0	0	42.2475	8.53485
21	1	2021-09-14	15:35:00	18	12	1	0	19	1.685	6	5.33	-0.67	0	0	0	0	0	1.9872	20.6	92	7	31.459	15.772	99.82	62.127			23	0.24	1	1	1	57	180	180	223.5	182	117	0	0	42.16642 -8.68276	0	12.5529	0	0	0	0	19.323	0
22	10	2021-09-13	11:26:00	18	12	1	0	19	1.918									1.9872	19.7	92	47	25.793	15.772	95.128	67.526			33	0.29	1	0	1	65	190	180	278.4	526	152	1	0	42.00478 -8.69795	7.25462	0	0	10.2418	0	0	29.872	9.81508
23	8	2021-09-14	11:14:00	18	12	1	0	19	1.396	5.67	5.67	0	0	0	0	0	0	1.9872	25.5	90	45	33.914	15.223	100	89.806			20	0.21	1	0	1	40	185	180	150.2	185	147	0	0	42.13096 -8.66134	0	0	0	0	0	0	54.9296	0.140845
24	3	2021-09-14	13:42:00	18	12	1	1	20	1.618	17.33	16	-1.33	0	0	0	0	0	1.9872	24.8	90	3	28.866	14.337	100	82.193			15	0.16	1	1	1	56	190	180	194.7	268	157	0	0	42.11859 -8.74815	15.9091	0	0	0	0	0	26.7045	7.52841
25	10	2021-09-13	11:26:00	18	12	1	1	20	1.754									1.9872	19.7	92	47	25.793	15.772	95.128	67.526			30	0.44	1	1	1	83	170	175	272.8	655	41	0	0	42.00478 -8.69795	7.25462	0	0	10.2418	0	0	29.872	9.81508
26	14	2021-09-13	13:01:00	18	12	1	1	20	1.58									1.9872	21.8	97	5	32.898	14.314	97.159	49.886			9	0.17	1	1	1	74	170	180	243.8	212	330	1	0	41.92504 -8.82114	30.2557	0	0	5.96591	0	0	11.5057	12.7841
27	2	2021-09-13	14:45:00	18	12	1	0	19	1.625									1.9872	24.5	73	0	25.477	15.414	95.396	74.925			28	0.15	1	1	1	55	195	175	214.9	421	128	1	1	41.97903 -8.76852	1.12676	0	0	16.7606	3.94366	0	39.4366	4.3662
28	5	2021-09-13	11:07:00	18	12	1	1	20	1.699									1.9872	19.2	95	0	27.11	17.004	98.4	71.2			42	0.27	1	1	1	53	200	180	264.6	375	78	0	0	42.00980 -8.67456	14.2254	0	0.422535	5.35211	0	0.422535	30.4225	0.56338
29	14	2021-09-13	13:01:00	18	12	1	0	18	1.437									1.9872	21.8	97	5	32.898	14.314	97.159	49.886			0		0	0	0	54	145	160	149.9	143	208	0	0	41.92504 -8.82114	30.2557	0	0	5.96591	0	0	11.5057	12.7841
30	15	2021-09-13	13:59:00	18	12	1	0	19	1.427									1.9872	25.2	97	2	35.288	14.673	100	83.042			11	0.11	0	0	0	47	105	150	103.9	112	31	0	0	41.96090 -8.82295	8.3926	0	0	0	0	0	8.25036	3.41394
31	3	2021-09-14	13:42:00	18	12	1	0	19	1.671	10.33	8.33	-2	0	0	0	0	0	1.9872	24.8	90	3	28.866	14.337	100	82.193			6	0.41	0	1	1	48	175	180	145	118	43	0	0	42.11859 -8.74815	15.9091	0	0	0	0	0	26.7045	7.52841
32	5	2021-09-13	11:07:00	18	12	1	0	19	1.626									1.9872	19.2	95	0	27.11	17.004	98.4	71.2			3	0.57	0	1	1	40	195	175	146.9	160	117	0	0	42.00980 -8.67456	14.2254	0	0.422535	5.35211	0	0.422535	30.4225	0.56338
33	15	2021-09-13	13:59:00	18	12	1	0	19	1.494									1.9872	25.2	97	2	35.288	14.673	100	83.042			0		0	0	0	39	160	160	124.2	88	130	0	0	41.96090 -8.82295	8.3926	0	0	0	0	0	8.25036	3.41394
34	7	2021-09-14	13:04:00	18	12	0	0	14										1.9872	20.2	100	14	29.09	12.582	100	95.566			32	0.19	1	0	1	46	165	175	206.9	150	149	0	0	42.15701 -8.71199	18.75	6.10795	0	0	0	0	2.13068	8.38068
35	7	2021-09-14	13:04:00	18	12	0	0	17	1.975	0	1	1	1	6.17	0	0	0	1.9872	20.2	100	14	29.09	12.582	100	95.566			8	0.24	1	0	1	48	165	160	190.3	204	142	1	0	42.15701 -8.71199	18.75	6.10795	0	0	0	0	2.13068	8.38068
36	3	2021-09-14	13:42:00	18	12	1	0	18	1.492	1	3	2	0	0	0	0	0	1.9872	24.8	90	3	28.866	14.337	100	82.193			0		0	0	0	64	185	175	237.5	200	221	0	0	42.11859 -8.74815	15.9091	0	0	0	0	0	26.7045	7.52841
1	5	2021-09-15	12:12:00	19	12	0	0	17	1.37				0	0	0	0	0	1.61571	21.2	100	0	25.553	17.623	100	72			33	0.13	1	1	1	45	130	130	134.6	143	28	0	0	42.00980 -8.67456	14.2254	0	0.422535	5.35211	0	0.422535	30.4225	0.56338
2	4	2021-09-16	12:57:00	19	12	1	1	20	1.737									1.61571	21.6	73	6	26.256	12.364	96.939	65.033			33	0.62	1	1	1	57	190	180	226.2	192	102	0	0	42.10489 -8.80539	30.5085	0	0	0	0	0	32.7684	13.1356
3	14	2021-09-15	13:33:00	19	12	1	0	19	1.286	11.33	11.67	0.34	0	0	0	0	0	1.61571	23.1	98	3	31.97	16.153	98.882	88.387			2	0.23	0	1	1	65	170	175	215.9	319	158	1	0	41.92504 -8.82114	30.2557	0	0	5.96591	0	0	11.5057	12.7841
4	10	2021-09-15	12:36:00	19	12	1	1	20	1.515	11.33	8	-3.33	0	0	0	0	0	1.61571	20.4	99	22	24.195	17.272	97.645	80.991			32	0.19	1	0	1	63	155	175	204.2	89	239	0	0	42.00478 -8.69795	7.25462	0	0	10.2418	0	0	29.872	9.81508
5	8	2021-09-16	14:15:00	19	12	1	1	20	1.504									1.61571	24.3	84	41	36.851	13.906	100	55.588			3	0.22	1	1	1	32	165	155	95.9	102	105	0	0	42.13096 -8.66134	0	0	0	0	0	0	54.9296	0.140845
6	1	2021-09-16	13:40:00	19	12	1	0	19	1.465									1.61571	21	82	7	35.85	13.329	97.707	44.237			0		0	0	0	57	150	160	151.4	180	125	1	0	42.16642 -8.68276	0	12.5529	0	0	0	0	19.323	0
7	8	2021-09-16	14:15:00	19	12	1	0	19	1.445									1.61571	24.3	84	41	36.851	13.906	100	55.588			9	0.16	1	1	1	55	170	170	177.3	124	195	1	0	42.13096 -8.66134	0	0	0	0	0	0	54.9296	0.140845
8	2	2021-09-15	15:06:00	19	12	0	0	18	1.467	1.5	2	0.5	0	0	0	0	0	1.61571	22.4	97	0	22.681	16.773	98.693	96.642			4	0.25	1	1	1	36	220	165	171.8	127	223	1	0	41.97903 -8.76852	1.12676	0	0	16.7606	3.94366	0	39.4366	4.3662
9	4	2021-09-16	12:57:00	19	12	1	1	20	1.595									1.61571	21.6	73	6	26.256	12.364	96.939	65.033			24	0.54	0	1	1	62	160	180	205.2	263	110	0	0	42.10489 -8.80539	30.5085	0	0	0	0	0	32.7684	13.1356
10	7	2021-09-16	11:40:00	19	12	0	0	10										1.61571	18.5	99	13	33.053	9.682	100	87.835			11	0.27	1	0	1	53	150	160	207.7	174	147	0	0	42.15701 -8.71199	18.75	6.10795	0	0	0	0	2.13068	8.38068
11	9	2021-09-15	11:32:00	19	12	1	1	20	1.75	44.67	40.67	-4	0	0	0	0	0	1.61571	21.3	98	2	29.015	17.415	97.942	97.155			71	0.24	1	1	1	50	210	180	329.9	250	32	0	1	42.01857 -8.66565	25.9207	0	4.39093	0.141643	0	3.54108	20.9632	0
12	9	2021-09-15	11:32:00	19	12	1	1	20	1.855	46.67	41	-5.67	0	0	0	0	0	1.61571	21.3	98	2	29.015	17.415	97.942	97.155			115	0.48	1	1	1	66	180	180	298.4	202	119	0	1	42.01857 -8.66565	25.9207	0	4.39093	0.141643	0	3.54108	20.9632	0
13	1	2021-09-16	13:40:00	19	12	1	0	19	1.455									1.61571	21	82	7	35.85	13.329	97.707	44.237			4	0.13	0	0	0	50	195	185	166.3	292	169	0	0	42.16642 -8.68276	0	12.5529	0	0	0	0	19.323	0
14	2	2021-09-15	15:06:00	19	12	1	1	20	1.57	18	15.33	-2.67	1	37.52	0	0	0	1.61571	22.4	97	0	22.681	16.773	98.693	96.642			14	0.6	1	1	1	65	165	185	172.1	324	86	1	0	41.97903 -8.76852	1.12676	0	0	16.7606	3.94366	0	39.4366	4.3662
15	9	2021-09-15	11:32:00	19	12	1	1	20	1.809	7.33	3.67	-3.66	0	0	0	0	0	1.61571	21.3	98	2	29.015	17.415	97.942	97.155			40	0.13	1	0	1	60	235	180	267.4	329	130	0	1	42.01857 -8.66565	25.9207	0	4.39093	0.141643	0	3.54108	20.9632	0
16	6	2021-09-15	15:52:00	19	12	1	1	20	1.963	60	57	-3	0	0	0	0	0	1.61571	22.8	100	3	24.3611	16.4121	78.086	100			129	0.26	1	1	1	69	224	185	311.7	440	168	1	0	42.03238 -8.72844	0	0	0	0	0	0	42.2475	8.53485
17	15	2021-09-15	14:23:00	19	12	0	0	17										1.61571	26.3	95	3	30.874	16.511	99.998	86.311			7		0	0	0	58	180	185	132.4	185	99	0	0	41.96090 -8.82295	8.3926	0	0	0	0	0	8.25036	3.41394
18	6	2021-09-15	15:52:00	19	12	1	1	20	1.736	32.33	22	-10.33	0	0	0	0	0	1.61571	22.8	100	3	24.3611	16.4121	78.086	100			41	0.23	1	0	1	45	135	175	179.7	244	67	1	0	42.03238 -8.72844	0	0	0	0	0	0	42.2475	8.53485
19	4	2021-09-16	12:57:00	19	12	1	1	20	1.829									1.61571	21.6	73	6	26.256	12.364	96.939	65.033			87	0.37	1	1	1	65	205	185	327.6	341	179	1	0	42.10489 -8.80539	30.5085	0	0	0	0	0	32.7684	13.1356
20	6	2021-09-15	15:52:00	19	12	1	1	20	1.618	32.67	29.67	-3	0	0	0	0	0	1.61571	22.8	100	3	24.3611	16.4121	78.086	100			28	0.43	1	1	1	50	140	140	173.8	165	48	0	1	42.03238 -8.72844	0	0	0	0	0	0	42.2475	8.53485
21	1	2021-09-16	13:40:00	19	12	1	0	19	1.644									1.61571	21	82	7	35.85	13.329	97.707	44.237			23	0.24	1	1	1	57	180	180	223.5	182	117	0	0	42.16642 -8.68276	0	12.5529	0	0	0	0	19.323	0
22	10	2021-09-15	12:36:00	19	12	1	0	19	1.801	16	7.67	-8.33	0	0	0	0	0	1.61571	20.4	99	22	24.195	17.272	97.645	80.991			33	0.29	1	0	1	65	190	180	278.4	526	152	1	0	42.00478 -8.69795	7.25462	0	0	10.2418	0	0	29.872	9.81508
23	8	2021-09-16	14:15:00	19	12	1	0	19	1.337									1.61571	24.3	84	41	36.851	13.906	100	55.588			20	0.21	1	0	1	40	185	180	150.2	185	147	0	0	42.13096 -8.66134	0	0	0	0	0	0	54.9296	0.140845
24	3	2021-09-16	12:15:00	19	12	1	1	20	1.599									1.61571	19.6	98	0	29.015	10.687	100	75.413			15	0.16	1	1	1	56	190	180	194.7	268	157	0	0	42.11859 -8.74815	15.9091	0	0	0	0	0	26.7045	7.52841
25	10	2021-09-15	12:36:00	19	12	1	1	20	1.689	25.67	21	-4.67	0	0	0	0	0	1.61571	20.4	99	22	24.195	17.272	97.645	80.991			30	0.44	1	1	1	83	170	175	272.8	655	41	0	0	42.00478 -8.69795	7.25462	0	0	10.2418	0	0	29.872	9.81508
26	14	2021-09-15	13:33:00	19	12	1	1	20	1.574	1	2.5	1.5	0	0	0	0	0	1.61571	23.1	98	3	31.97	16.153	98.882	88.387			9	0.17	1	1	1	74	170	180	243.8	212	330	1	0	41.92504 -8.82114	30.2557	0	0	5.96591	0	0	11.5057	12.7841
27	2	2021-09-15	15:06:00	19	12	1	0	19	1.567	20.33	14.33	-6	0	0	0	0	0	1.61571	22.4	97	0	22.681	16.773	98.693	96.642			28	0.15	1	1	1	55	195	175	214.9	421	128	1	1	41.97903 -8.76852	1.12676	0	0	16.7606	3.94366	0	39.4366	4.3662
28	5	2021-09-15	12:12:00	19	12	1	1	20	1.688	29.67	25.33	-4.34	0	0	0	0	0	1.61571	21.2	100	0	25.553	17.623	100	72			42	0.27	1	1	1	53	200	180	264.6	375	78	0	0	42.00980 -8.67456	14.2254	0	0.422535	5.35211	0	0.422535	30.4225	0.56338
29	14	2021-09-15	13:33:00	19	12	0	0	18	1.428									1.61571	23.1	98	3	31.97	16.153	98.882	88.387			0		0	0	0	54	145	160	149.9	143	208	0	0	41.92504 -8.82114	30.2557	0	0	5.96591	0	0	11.5057	12.7841
30	15	2021-09-15	14:23:00	19	12	1	0	19	1.413	7.33	6.33	-1	0	0	0	0	0	1.61571	26.3	95	3	30.874	16.511	99.998	86.311			11	0.11	0	0	0	47	105	150	103.9	112	31	0	0	41.96090 -8.82295	8.3926	0	0	0	0	0	8.25036	3.41394
31	3	2021-09-16	12:15:00	19	12	1	0	19	1.647									1.61571	19.6	98	0	29.015	10.687	100	75.413			6	0.41	0	1	1	48	175	180	145	118	43	0	0	42.11859 -8.74815	15.9091	0	0	0	0	0	26.7045	7.52841
32	5	2021-09-15	12:12:00	19	12	1	0	19	1.581	2	1.33	-0.67	0	0	0	0	0	1.61571	21.2	100	0	25.553	17.623	100	72			3	0.57	0	1	1	40	195	175	146.9	160	117	0	0	42.00980 -8.67456	14.2254	0	0.422535	5.35211	0	0.422535	30.4225	0.56338
33	15	2021-09-15	14:23:00	19	12	1	0	19	1.468				0	0	0	0	0	1.61571	26.3	95	3	30.874	16.511	99.998	86.311			0		0	0	0	39	160	160	124.2	88	130	0	0	41.96090 -8.82295	8.3926	0	0	0	0	0	8.25036	3.41394
34	7	2021-09-16	11:40:00	19	12	0	0	14										1.61571	18.5	99	13	33.053	9.682	100	87.835			32	0.19	1	0	1	46	165	175	206.9	150	149	0	0	42.15701 -8.71199	18.75	6.10795	0	0	0	0	2.13068	8.38068
35	7	2021-09-16	11:40:00	19	12	0	0	17	1.968									1.61571	18.5	99	13	33.053	9.682	100	87.835			8	0.24	1	0	1	48	165	160	190.3	204	142	1	0	42.15701 -8.71199	18.75	6.10795	0	0	0	0	2.13068	8.38068
36	3	2021-09-16	12:15:00	19	12	0	0	18	1.479									1.61571	19.6	98	0	29.015	10.687	100	75.413			0		0	0	0	64	185	175	237.5	200	221	0	0	42.11859 -8.74815	15.9091	0	0	0	0	0	26.7045	7.52841
1	5	2021-09-17	11:49:00	20	13	0	0	17											18.6	93	0	23.466	15.093	97.2	100			33	0.13	1	1	1	45	130	130	134.6	143	28	0	0	42.00980 -8.67456	14.2254	0	0.422535	5.35211	0	0.422535	30.4225	0.56338
2	4	2021-09-18	16:38:00	20	13	1	1	20	1.709	6	6	0							21.4	72	3	22.8	10.051	98.464	62.844			33	0.62	1	1	1	57	190	180	226.2	192	102	0	0	42.10489 -8.80539	30.5085	0	0	0	0	0	32.7684	13.1356
3	14	2021-09-17	12:54:00	20	13	0.5	0	19	1.23	2	3	1							19.2	96	0	24.581	11.686	98.466	83.628			2	0.23	0	1	1	65	170	175	215.9	319	158	1	0	41.92504 -8.82114	30.2557	0	0	5.96591	0	0	11.5057	12.7841
4	10	2021-09-17	12:13:00	20	13	1	1	20	1.49	2.67	1.5	-1.17							19.7	87	11	19.77	14.146	98.942	87.663			32	0.19	1	0	1	63	155	175	204.2	89	239	0	0	42.00478 -8.69795	7.25462	0	0	10.2418	0	0	29.872	9.81508
5	8	2021-09-18	17:48:00	20	13	1	1	20	1.462	1	1	0							18.4	86	36	33.469	11.321	100	68.665			3	0.22	1	1	1	32	165	155	95.9	102	105	0	0	42.13096 -8.66134	0	0	0	0	0	0	54.9296	0.140845
6	1	2021-09-18	17:21:00	20	13	0.5	0	19	1.444										18.1	96	3	22.178	11.175	99.97	94.783			0		0	0	0	57	150	160	151.4	180	125	1	0	42.16642 -8.68276	0	12.5529	0	0	0	0	19.323	0
7	8	2021-09-18	17:48:00	20	13	0	0	19	1.426										18.4	86	36	33.469	11.321	100	68.665			9	0.16	1	1	1	55	170	170	177.3	124	195	1	0	42.13096 -8.66134	0	0	0	0	0	0	54.9296	0.140845
8	2	2021-09-17	14:42:00	20	13	0	0	18											19.9	96	0	20.365	12.727	98.627	95.512			4	0.25	1	1	1	36	220	165	171.8	127	223	1	0	41.97903 -8.76852	1.12676	0	0	16.7606	3.94366	0	39.4366	4.3662
9	4	2021-09-18	16:38:00	20	13	1	1	20	1.57	1.33	3	1.67							21.4	72	3	22.8	10.051	98.464	62.844			24	0.54	0	1	1	62	160	180	205.2	263	110	0	0	42.10489 -8.80539	30.5085	0	0	0	0	0	32.7684	13.1356
10	7	2021-09-18	15:15:00	20	13	0	0	10											18.7	99	20	28.965	8.195	100	93.888			11	0.27	1	0	1	53	150	160	207.7	174	147	0	0	42.15701 -8.71199	18.75	6.10795	0	0	0	0	2.13068	8.38068
11	9	2021-09-17	11:21:00	20	13	1	1	20	1.702	35	35.33	0.33							20.8	89	1	25.647	14.577	97.918	95.534			71	0.24	1	1	1	50	210	180	329.9	250	32	0	1	42.01857 -8.66565	25.9207	0	4.39093	0.141643	0	3.54108	20.9632	0
12	9	2021-09-17	11:21:00	20	13	1	1	20	1.807	25.67	26.33	0.66							20.8	89	1	25.647	14.577	97.918	95.534			115	0.48	1	1	1	66	180	180	298.4	202	119	0	1	42.01857 -8.66565	25.9207	0	4.39093	0.141643	0	3.54108	20.9632	0
13	1	2021-09-18	17:21:00	20	13	0.5	0	19	1.447										18.1	96	3	22.178	11.175	99.97	94.783			4	0.13	0	0	0	50	195	185	166.3	292	169	0	0	42.16642 -8.68276	0	12.5529	0	0	0	0	19.323	0
14	2	2021-09-17	14:42:00	20	13	1	1	20	1.549	4	4.67	0.67							19.9	96	0	20.365	12.727	98.627	95.512			14	0.6	1	1	1	65	165	185	172.1	324	86	1	0	41.97903 -8.76852	1.12676	0	0	16.7606	3.94366	0	39.4366	4.3662
15	9	2021-09-17	11:21:00	20	13	1	1	20	1.676	6	3	-3							20.8	89	1	25.647	14.577	97.918	95.534			40	0.13	1	0	1	60	235	180	267.4	329	130	0	1	42.01857 -8.66565	25.9207	0	4.39093	0.141643	0	3.54108	20.9632	0
16	6	2021-09-17	16:12:00	20	13	1	1	20	1.904	45.67	41.33	-4.34							18	41	2	29.5224	13.9396	94.41	62.219			129	0.26	1	1	1	69	224	185	311.7	440	168	1	0	42.03238 -8.72844	0	0	0	0	0	0	42.2475	8.53485
17	15	2021-09-17	13:45:00	20	13	0	0	17											20	99	4	21.724	12.775	99.444	99.335			7		0	0	0	58	180	185	132.4	185	99	0	0	41.96090 -8.82295	8.3926	0	0	0	0	0	8.25036	3.41394
18	6	2021-09-17	16:12:00	20	13	1	1	20	1.707	28.33	23	-5.33							18	41	2	29.5224	13.9396	94.41	62.219			41	0.23	1	0	1	45	135	175	179.7	244	67	1	0	42.03238 -8.72844	0	0	0	0	0	0	42.2475	8.53485
19	4	2021-09-18	16:38:00	20	13	1	1	20	1.781	24.33	27	2.67							21.4	72	3	22.8	10.051	98.464	62.844			87	0.37	1	1	1	65	205	185	327.6	341	179	1	0	42.10489 -8.80539	30.5085	0	0	0	0	0	32.7684	13.1356
20	6	2021-09-17	16:12:00	20	13	1	1	20	1.602	33	32.67	-0.33							18	41	2	29.5224	13.9396	94.41	62.219			28	0.43	1	1	1	50	140	140	173.8	165	48	0	1	42.03238 -8.72844	0	0	0	0	0	0	42.2475	8.53485
21	1	2021-09-18	17:21:00	20	13	0.5	0	19	1.623	1	0	-1							18.1	96	3	22.178	11.175	99.97	94.783			23	0.24	1	1	1	57	180	180	223.5	182	117	0	0	42.16642 -8.68276	0	12.5529	0	0	0	0	19.323	0
22	10	2021-09-17	12:13:00	20	13	0.5	0	19	1.701	6.67	3.33	-3.34							19.7	87	11	19.77	14.146	98.942	87.663			33	0.29	1	0	1	65	190	180	278.4	526	152	1	0	42.00478 -8.69795	7.25462	0	0	10.2418	0	0	29.872	9.81508
23	8	2021-09-18	17:48:00	20	13	0.5	0	19	1.302										18.4	86	36	33.469	11.321	100	68.665			20	0.21	1	0	1	40	185	180	150.2	185	147	0	0	42.13096 -8.66134	0	0	0	0	0	0	54.9296	0.140845
24	3	2021-09-18	15:45:00	20	13	1	1	20	1.58	1.5	1	-0.5							25.9	87	1	26.109	8.419	100	84.675			15	0.16	1	1	1	56	190	180	194.7	268	157	0	0	42.11859 -8.74815	15.9091	0	0	0	0	0	26.7045	7.52841
25	10	2021-09-17	12:13:00	20	13	1	1	20	1.627	9	7.33	-1.67							19.7	87	11	19.77	14.146	98.942	87.663			30	0.44	1	1	1	83	170	175	272.8	655	41	0	0	42.00478 -8.69795	7.25462	0	0	10.2418	0	0	29.872	9.81508
26	14	2021-09-17	12:54:00	20	13	1	1	20	1.546	2	1.33	-0.67							19.2	96	0	24.581	11.686	98.466	83.628			9	0.17	1	1	1	74	170	180	243.8	212	330	1	0	41.92504 -8.82114	30.2557	0	0	5.96591	0	0	11.5057	12.7841
27	2	2021-09-17	14:42:00	20	13	0.5	0	19	1.523	1	0	-1							19.9	96	0	20.365	12.727	98.627	95.512			28	0.15	1	1	1	55	195	175	214.9	421	128	1	1	41.97903 -8.76852	1.12676	0	0	16.7606	3.94366	0	39.4366	4.3662
28	5	2021-09-17	11:49:00	20	13	1	1	20	1.644	10	9.67	-0.33							18.6	93	0	23.466	15.093	97.2	100			42	0.27	1	1	1	53	200	180	264.6	375	78	0	0	42.00980 -8.67456	14.2254	0	0.422535	5.35211	0	0.422535	30.4225	0.56338
29	14	2021-09-17	12:54:00	20	13	0	0	18											19.2	96	0	24.581	11.686	98.466	83.628			0		0	0	0	54	145	160	149.9	143	208	0	0	41.92504 -8.82114	30.2557	0	0	5.96591	0	0	11.5057	12.7841
30	15	2021-09-17	13:45:00	20	13	0.5	0	19	1.401										20	99	4	21.724	12.775	99.444	99.335			11	0.11	0	0	0	47	105	150	103.9	112	31	0	0	41.96090 -8.82295	8.3926	0	0	0	0	0	8.25036	3.41394
31	3	2021-09-18	15:45:00	20	13	0	0	19	1.618	1.5	1	-0.5							25.9	87	1	26.109	8.419	100	84.675			6	0.41	0	1	1	48	175	180	145	118	43	0	0	42.11859 -8.74815	15.9091	0	0	0	0	0	26.7045	7.52841
32	5	2021-09-17	11:49:00	20	13	0.5	0	19	1.532										18.6	93	0	23.466	15.093	97.2	100			3	0.57	0	1	1	40	195	175	146.9	160	117	0	0	42.00980 -8.67456	14.2254	0	0.422535	5.35211	0	0.422535	30.4225	0.56338
33	15	2021-09-17	13:45:00	20	13	0	0	19	1.487										20	99	4	21.724	12.775	99.444	99.335			0		0	0	0	39	160	160	124.2	88	130	0	0	41.96090 -8.82295	8.3926	0	0	0	0	0	8.25036	3.41394
34	7	2021-09-18	15:15:00	20	13	0	0	14											18.7	99	20	28.965	8.195	100	93.888			32	0.19	1	0	1	46	165	175	206.9	150	149	0	0	42.15701 -8.71199	18.75	6.10795	0	0	0	0	2.13068	8.38068
35	7	2021-09-18	15:15:00	20	13	0	0	17											18.7	99	20	28.965	8.195	100	93.888			8	0.24	1	0	1	48	165	160	190.3	204	142	1	0	42.15701 -8.71199	18.75	6.10795	0	0	0	0	2.13068	8.38068
36	3	2021-09-18	15:45:00	20	13	0	0	18											25.9	87	1	26.109	8.419	100	84.675			0		0	0	0	64	185	175	237.5	200	221	0	0	42.11859 -8.74815	15.9091	0	0	0	0	0	26.7045	7.52841
[truncated: 33 more columns]

## Sheet: Foraging Data
Colony ID	Site ID	Date	Time (h)	Time Point	Workers Departing	Workers Returning	Net Worker Change	Vv Visits	Predation Attempts	Predation Successes	Time (min)	Recorder	Notes
1	5	2021-08-11	1	1	32	34	2					TOW
2	4	2021-08-12	1	1	84	80	-4					TOW
3	14	2021-08-11	1	1	74	71	-3					TOW
4	10	2021-08-11	1	1	55	45	-10					TOW
5	8	2021-08-12	1	1	30	18	-12					TOW
6	1	2021-08-12	1	1	20	22	2					TOW
7	8	2021-08-14	1	1	36	20	-16					TOW
8	2	2021-08-11	1	1	34	35	1					TOW
9	4	2021-08-12	1	1	41	30	-11					TOW
10	7	2021-08-12	1	1	53	47	-6					TOW
11	9	2021-08-11	1	1	59	55	-4					TOW
12	9	2021-08-11	1	1	36	30	-6					TOW
13	1	2021-08-12	1	1	39	39	0					TOW
14	2	2021-08-11	1	1	26	23	-3					TOW
15	9	2021-08-11	1	1	59	64	5					TOW
16	6	2021-08-11	1	1	35	26	-9					TOW
17	15	2021-08-11	1	1	67	55	-12					TOW
18	6	2021-08-11	1	1	57	59	2					TOW
19	4	2021-08-12	1	1	50	65	15					TOW
20	6	2021-08-11	1	1	40	38	-2					TOW
21	1	2021-08-12	1	1	51	47	-4					TOW
22	10	2021-08-11	1	1	38	39	1					TOW
23	8	2021-08-12	1	1	48	43	-5					TOW
24	3	2021-08-12	1	1	92	89	-3					TOW
25	10	2021-08-11	1	1	79	71	-8					TOW
27	2	2021-08-11	1	1	99	88	-11					TOW
28	5	2021-08-11	1	1	61	61	0					TOW
29	14	2021-08-11	1	1	23	24	1					TOW
30	15	2021-08-11	1	1	23	21	-2					TOW
31	3	2021-08-12	1	1	59	62	3					TOW
32	5	2021-08-11	1	1	14	13	-1					TOW
33	15	2021-08-11	1	1	52	52	0					TOW
34	7	2021-08-12	1	1	26	20	-6					TOW
35	7	2021-08-12	1	1	46	47	1					TOW
36	3	2021-08-12	1	1	53	55	2					TOW
1	5	2021-08-11	2	1	26	26	0					TOW
2	4	2021-08-12	2	1	81	86	5					TOW
3	14	2021-08-11	2	1	109	111	2					TOW
4	10	2021-08-11	2	1	53	45	-8					TOW
5	8	2021-08-12	2	1	24	9	-15					TOW
6	1	2021-08-12	2	1	23	24	1					TOW
7	8	2021-08-14	2	1	36	20	-16					TOW
8	2	2021-08-11	2	1	19	28	9					TOW
9	4	2021-08-12	2	1	37	38	1					TOW
10	7	2021-08-12	2	1	64	65	1					TOW
11	9	2021-08-11	2	1	72	55	-17					TOW
12	9	2021-08-11	2	1	29	29	0					TOW
13	1	2021-08-12	2	1	48	46	-2					TOW
15	9	2021-08-11	2	1	45	39	-6					TOW
16	6	2021-08-11	2	1	35	33	-2					TOW
17	15	2021-08-11	2	1	54	49	-5					TOW
18	6	2021-08-11	2	1	61	55	-6					TOW
19	4	2021-08-12	2	1	52	70	18					TOW
20	6	2021-08-11	2	1	43	35	-8					TOW
21	1	2021-08-12	2	1	37	39	2					TOW
22	10	2021-08-11	2	1	42	32	-10					TOW
23	8	2021-08-12	2	1	44	40	-4					TOW
24	3	2021-08-12	2	1	90	108	18					TOW
25	10	2021-08-11	2	1	50	56	6					TOW
27	2	2021-08-11	2	1	88	123	35					TOW
28	5	2021-08-11	2	1	23	26	3					TOW
29	14	2021-08-11	2	1	21	20	-1					TOW
30	15	2021-08-11	2	1	22	18	-4					TOW
31	3	2021-08-12	2	1	55	55	0					TOW
32	5	2021-08-11	2	1	20	14	-6					TOW
33	15	2021-08-11	2	1	44	46	2					TOW
34	7	2021-08-12	2	1	24	22	-2					TOW
35	7	2021-08-12	2	1	40	41	1					TOW
36	3	2021-08-12	2	1	51	44	-7					TOW
1	5	2021-08-11	3	1	28	38	10					TOW
2	4	2021-08-12	3	1	90	85	-5					TOW
3	14	2021-08-11	3	1	74	82	8					TOW
4	10	2021-08-11	3	1	54	52	-2					TOW
6	1	2021-08-12	3	1	22	27	5					TOW
7	8	2021-08-14	3	1	42	25	-17					TOW
9	4	2021-08-12	3	1	26	20	-6					TOW
10	7	2021-08-12	3	1	49	44	-5					TOW
11	9	2021-08-11	3	1	63	65	2					TOW
12	9	2021-08-11	3	1	22	20	-2					TOW
13	1	2021-08-12	3	1	52	53	1					TOW
15	9	2021-08-11	3	1	57	46	-11					TOW
16	6	2021-08-11	3	1	26	29	3					TOW
17	15	2021-08-11	3	1	56	56	0					TOW
18	6	2021-08-11	3	1	56	47	-9					TOW
19	4	2021-08-12	3	1	43	43	0					TOW
20	6	2021-08-11	3	1	35	32	-3					TOW
21	1	2021-08-12	3	1	47	47	0					TOW
22	10	2021-08-11	3	1	41	37	-4					TOW
23	8	2021-08-12	3	1	11	5	-6					TOW
24	3	2021-08-12	3	1	69	78	9					TOW
25	10	2021-08-11	3	1	66	64	-2					TOW
27	2	2021-08-11	3	1	7	5	-2					TOW
29	14	2021-08-11	3	1	17	23	6					TOW
30	15	2021-08-11	3	1	22	29	7					TOW
31	3	2021-08-12	3	1	51	57	6					TOW
32	5	2021-08-11	3	1	17	16	-1					TOW
33	15	2021-08-11	3	1	56	66	10					TOW
34	7	2021-08-12	3	1	21	20	-1					TOW
35	7	2021-08-12	3	1	28	29	1					TOW
36	3	2021-08-12	3	1	56	52	-4					TOW
1	5	2021-08-15	1	2	36	31	-5					TOW
2	4	2021-08-14	1	2	101	92	-9					TOW
3	14	2021-08-15	1	2	135	121	-14					TOW
4	10	2021-08-15	1	2	51	40	-11					TOW
5	8	2021-08-14	1	2	30	31	1					TOW
6	1	2021-08-14	1	2	45	37	-8					TOW
7	8	2021-08-14	1	2	42	18	-24					TOW
8	2	2021-08-15	1	2	39	37	-2					TOW
9	4	2021-08-14	1	2	58	46	-12					TOW
10	7	2021-08-14	1	2	58	56	-2					TOW
11	9	2021-08-15	1	2	80	62	-18					TOW
12	9	2021-08-15	1	2	73	71	-2					TOW
13	1	2021-08-14	1	2	80	88	8					TOW
14	2	2021-08-15	1	2	37	37	0					TOW
15	9	2021-08-15	1	2	72	60	-12					TOW
16	6	2021-08-15	1	2	46	47	1					TOW
17	15	2021-08-15	1	2	66	63	-3					TOW
18	6	2021-08-15	1	2	60	54	-6					TOW
19	4	2021-08-14	1	2	33	34	1					TOW
20	6	2021-08-15	1	2	75	77	2					TOW
21	1	2021-08-14	1	2	41	47	6					TOW
22	10	2021-08-15	1	2	69	61	-8					TOW
24	3	2021-08-14	1	2	114	82	-32					TOW
25	10	2021-08-15	1	2	62	62	0					TOW
26	14	2021-08-15	1	2	76	82	6					TOW
27	2	2021-08-15	1	2	59	82	23					TOW
28	5	2021-08-15	1	2	32	29	-3					TOW
29	14	2021-08-15	1	2	74	51	-23					TOW
31	3	2021-08-14	1	2	60	75	15					TOW
32	5	2021-08-15	1	2	37	32	-5					TOW
33	15	2021-08-15	1	2	51	39	-12					TOW
34	7	2021-08-14	1	2	56	50	-6					TOW
35	7	2021-08-14	1	2	33	28	-5					TOW
36	3	2021-08-14	1	2	80	56	-24					TOW
1	5	2021-08-15	2	2	26	22	-4					TOW
2	4	2021-08-14	2	2	91	90	-1					TOW
3	14	2021-08-15	2	2	127	111	-16					TOW
4	10	2021-08-15	2	2	53	44	-9					TOW
5	8	2021-08-14	2	2	29	29	0					TOW
6	1	2021-08-14	2	2	34	27	-7					TOW
7	8	2021-08-14	2	2	39	11	-28					TOW
8	2	2021-08-15	2	2	46	39	-7					TOW
9	4	2021-08-14	2	2	46	39	-7					TOW
10	7	2021-08-14	2	2	46	53	7					TOW
11	9	2021-08-15	2	2	61	58	-3					TOW
12	9	2021-08-15	2	2	61	56	-5					TOW
13	1	2021-08-14	2	2	44	39	-5					TOW
14	2	2021-08-15	2	2	49	33	-16					TOW
15	9	2021-08-15	2	2	84	78	-6					TOW
16	6	2021-08-15	2	2	54	49	-5					TOW
17	15	2021-08-15	2	2	48	47	-1					TOW
18	6	2021-08-15	2	2	49	49	0					TOW
19	4	2021-08-14	2	2	39	57	18					TOW
20	6	2021-08-15	2	2	55	49	-6					TOW
21	1	2021-08-14	2	2	46	35	-11					TOW
22	10	2021-08-15	2	2	70	59	-11					TOW
23	8	2021-08-14	2	2	35	32	-3					TOW
24	3	2021-08-14	2	2	96	111	15					TOW
25	10	2021-08-15	2	2	57	57	0					TOW
26	14	2021-08-15	2	2	48	37	-11					TOW
27	2	2021-08-15	2	2	116	117	1					TOW
29	14	2021-08-15	2	2	51	45	-6					TOW
31	3	2021-08-14	2	2	81	94	13					TOW
32	5	2021-08-15	2	2	37	35	-2					TOW
33	15	2021-08-15	2	2	44	33	-11					TOW
34	7	2021-08-14	2	2	42	44	2					TOW
35	7	2021-08-14	2	2	42	46	4					TOW
36	3	2021-08-14	2	2	59	49	-10					TOW
1	5	2021-08-15	3	2	33	30	-3					TOW
2	4	2021-08-14	3	2	103	106	3					TOW
3	14	2021-08-15	3	2	141	151	10					TOW
4	10	2021-08-15	3	2	53	46	-7					TOW
5	8	2021-08-14	3	2	35	31	-4					TOW
6	1	2021-08-14	3	2	35	34	-1					TOW
7	8	2021-08-14	3	2	31	10	-21					TOW
8	2	2021-08-15	3	2	31	33	2					TOW
9	4	2021-08-14	3	2	41	38	-3					TOW
10	7	2021-08-14	3	2	52	53	1					TOW
11	9	2021-08-15	3	2	56	52	-4					TOW
12	9	2021-08-15	3	2	57	66	9					TOW
13	1	2021-08-14	3	2	37	33	-4					TOW
14	2	2021-08-15	3	2	35	32	-3					TOW
15	9	2021-08-15	3	2	51	51	0					TOW
16	6	2021-08-15	3	2	45	43	-2					TOW
17	15	2021-08-15	3	2	44	40	-4					TOW
18	6	2021-08-15	3	2	70	54	-16					TOW
19	4	2021-08-14	3	2	36	47	11					TOW
20	6	2021-08-15	3	2	54	43	-11					TOW
21	1	2021-08-14	3	2	36	43	7					TOW
22	10	2021-08-15	3	2	53	54	1					TOW
23	8	2021-08-14	3	2	56	52	-4					TOW
24	3	2021-08-14	3	2	68	77	9					TOW
25	10	2021-08-15	3	2	74	67	-7					TOW
26	14	2021-08-15	3	2	90	84	-6					TOW
27	2	2021-08-15	3	2	77	90	13					TOW
29	14	2021-08-15	3	2	34	42	8					TOW
31	3	2021-08-14	3	2	63	62	-1					TOW
32	5	2021-08-15	3	2	40	38	-2					TOW
33	15	2021-08-15	3	2	22	24	2					TOW
34	7	2021-08-14	3	2	39	37	-2					TOW
35	7	2021-08-14	3	2	26	29	3					TOW
36	3	2021-08-14	3	2	60	57	-3					TOW
1	5	2021-08-17	1	3	25	25	0					TOW
2	4	2021-08-18	1	3	101	103	2					TOW
3	14	2021-08-17	1	3	4	4	0					TOW
4	10	2021-08-17	1	3	40	31	-9					TOW
5	8	2021-08-18	1	3	49	34	-15					TOW
6	1	2021-08-18	1	3	36	34	-2					TOW
7	8	2021-08-18	1	3	20	10	-10					TOW
8	2	2021-08-17	1	3	43	32	-11					TOW
9	4	2021-08-18	1	3	85	62	-23					TOW
10	7	2021-08-18	1	3	38	40	2					TOW
11	9	2021-08-17	1	3	55	38	-17					TOW
12	9	2021-08-17	1	3	87	85	-2					TOW
13	1	2021-08-18	1	3	48	52	4					TOW
14	2	2021-08-17	1	3	65	50	-15					TOW
15	9	2021-08-17	1	3	8	4	-4					TOW
16	6	2021-08-17	1	3	54	51	-3					TOW
17	15	2021-08-17	1	3	40	37	-3					TOW
18	6	2021-08-17	1	3	40	29	-11					TOW
19	4	2021-08-18	1	3	54	48	-6					TOW
20	6	2021-08-17	1	3	49	47	-2					TOW
21	1	2021-08-18	1	3	58	52	-6					TOW
22	10	2021-08-17	1	3	38	30	-8					TOW
23	8	2021-08-18	1	3	50	44	-6					TOW
24	3	2021-08-18	1	3	54	75	21					TOW
25	10	2021-08-17	1	3	47	41	-6					TOW
26	14	2021-08-17	1	3	118	95	-23					TOW
27	2	2021-08-17	1	3	84	68	-16					TOW
28	5	2021-08-17	1	3	57	59	2					TOW
29	14	2021-08-17	1	3	39	34	-5					TOW
30	15	2021-08-17	1	3	34	30	-4					TOW
31	3	2021-08-18	1	3	92	106	14					TOW
32	5	2021-08-17	1	3	36	38	2					TOW
33	15	2021-08-17	1	3	61	62	1					TOW
34	7	2021-08-18	1	3	35	33	-2					TOW
35	7	2021-08-18	1	3	46	44	-2					TOW
36	3	2021-08-18	1	3	58	45	-13					TOW
1	5	2021-08-17	2	3	24	28	4					TOW
2	4	2021-08-18	2	3	86	101	15					TOW
3	14	2021-08-17	2	3	0	1	1					TOW
4	10	2021-08-17	2	3	44	40	-4					TOW
5	8	2021-08-18	2	3	49	29	-20					TOW
6	1	2021-08-18	2	3	32	29	-3					TOW
7	8	2021-08-18	2	3	18	6	-12					TOW
8	2	2021-08-17	2	3	38	37	-1					TOW
9	4	2021-08-18	2	3	67	50	-17					TOW
10	7	2021-08-18	2	3	67	66	-1					TOW
11	9	2021-08-17	2	3	66	57	-9					TOW
12	9	2021-08-17	2	3	58	66	8					TOW
13	1	2021-08-18	2	3	52	53	1					TOW
14	2	2021-08-17	2	3	42	40	-2					TOW
16	6	2021-08-17	2	3	62	51	-11					TOW
17	15	2021-08-17	2	3	50	47	-3					TOW
18	6	2021-08-17	2	3	43	49	6					TOW
19	4	2021-08-18	2	3	40	34	-6					TOW
20	6	2021-08-17	2	3	54	50	-4					TOW
21	1	2021-08-18	2	3	46	50	4					TOW
22	10	2021-08-17	2	3	52	41	-11					TOW
23	8	2021-08-18	2	3	58	55	-3					TOW
24	3	2021-08-18	2	3	62	66	4					TOW
25	10	2021-08-17	2	3	58	52	-6					TOW
26	14	2021-08-17	2	3	149	116	-33					TOW
27	2	2021-08-17	2	3	73	76	3					TOW
28	5	2021-08-17	2	3	56	48	-8					TOW
29	14	2021-08-17	2	3	63	60	-3					TOW
30	15	2021-08-17	2	3	30	27	-3					TOW
31	3	2021-08-18	2	3	54	58	4					TOW
32	5	2021-08-17	2	3	32	36	4					TOW
33	15	2021-08-17	2	3	52	53	1					TOW
34	7	2021-08-18	2	3	46	47	1					TOW
35	7	2021-08-18	2	3	48	50	2					TOW
36	3	2021-08-18	2	3	64	80	16					TOW
1	5	2021-08-17	3	3	21	27	6					TOW
2	4	2021-08-18	3	3	84	75	-9					TOW
3	14	2021-08-17	3	3	56	40	-16					TOW
4	10	2021-08-17	3	3	44	41	-3					TOW
5	8	2021-08-18	3	3	51	27	-24					TOW
6	1	2021-08-18	3	3	44	41	-3					TOW
7	8	2021-08-18	3	3	25	13	-12					TOW
8	2	2021-08-17	3	3	41	39	-2					TOW
9	4	2021-08-18	3	3	72	59	-13					TOW
10	7	2021-08-18	3	3	44	37	-7					TOW
11	9	2021-08-17	3	3	74	53	-21					TOW
12	9	2021-08-17	3	3	63	66	3					TOW
13	1	2021-08-18	3	3	86	74	-12					TOW
14	2	2021-08-17	3	3	56	44	-12					TOW
16	6	2021-08-17	3	3	67	64	-3					TOW
17	15	2021-08-17	3	3	46	39	-7					TOW
18	6	2021-08-17	3	3	48	51	3					TOW
19	4	2021-08-18	3	3	53	40	-13					TOW
20	6	2021-08-17	3	3	48	39	-9					TOW
21	1	2021-08-18	3	3	85	86	1					TOW
22	10	2021-08-17	3	3	45	44	-1					TOW
23	8	2021-08-18	3	3	59	64	5					TOW
24	3	2021-08-18	3	3	112	136	24					TOW
25	10	2021-08-17	3	3	52	55	3					TOW
26	14	2021-08-17	3	3	84	75	-9					TOW
27	2	2021-08-17	3	3	70	56	-14					TOW
28	5	2021-08-17	3	3	62	58	-4					TOW
29	14	2021-08-17	3	3	125	115	-10					TOW
30	15	2021-08-17	3	3	37	29	-8					TOW
31	3	2021-08-18	3	3	81	91	10					TOW
32	5	2021-08-17	3	3	32	24	-8					TOW
33	15	2021-08-17	3	3	58	48	-10					TOW
34	7	2021-08-18	3	3	42	43	1					TOW
35	7	2021-08-18	3	3	54	51	-3					TOW
36	3	2021-08-18	3	3	34	37	3					TOW
1	5	2021-08-21	1	4	20	20	0					TOW
2	4	2021-08-20	1	4	90	89	-1					TOW
3	14	2021-08-21	1	4	124	117	-7					TOW
4	10	2021-08-21	1	4	66	45	-21					TOW
5	8	2021-08-20	1	4	88	52	-36					TOW
6	1	2021-08-20	1	4	73	74	1					TOW
7	8	2021-08-20	1	4	38	21	-17					TOW
8	2	2021-08-21	1	4	71	69	-2					TOW
9	4	2021-08-20	1	4	74	79	5					TOW
10	7	2021-08-20	1	4	52	52	0					TOW
11	9	2021-08-21	1	4	125	113	-12					TOW
12	9	2021-08-21	1	4	167	142	-25					TOW
13	1	2021-08-20	1	4	86	91	5					TOW
14	2	2021-08-21	1	4	68	42	-26					TOW
15	9	2021-08-21	1	4	120	97	-23					TOW
16	6	2021-08-21	1	4	125	119	-6					TOW
17	15	2021-08-21	1	4	66	69	3					TOW
18	6	2021-08-21	1	4	36	38	2					TOW
19	4	2021-08-20	1	4	46	52	6					TOW
20	6	2021-08-21	1	4	68	69	1					TOW
21	1	2021-08-20	1	4	56	60	4					TOW
22	10	2021-08-21	1	4	111	91	-20					TOW
23	8	2021-08-20	1	4	90	67	-23					TOW
24	3	2021-08-20	1	4	26	22	-4					TOW
25	10	2021-08-21	1	4	107	81	-26					TOW
26	14	2021-08-21	1	4	93	80	-13					TOW
27	2	2021-08-21	1	4	123	128	5					TOW
28	5	2021-08-21	1	4	102	94	-8					TOW
29	14	2021-08-21	1	4	54	51	-3					TOW
30	15	2021-08-21	1	4	156	141	-15					TOW
31	3	2021-08-20	1	4	105	104	-1					TOW
32	5	2021-08-21	1	4	100	101	1					TOW
33	15	2021-08-21	1	4	62	54	-8					TOW
34	7	2021-08-20	1	4	56	44	-12					TOW
35	7	2021-08-20	1	4	47	38	-9					TOW
36	3	2021-08-20	1	4	79	82	3					TOW
1	5	2021-08-21	2	4	22	16	-6					TOW
2	4	2021-08-20	2	4	86	93	7					TOW
3	14	2021-08-21	2	4	130	118	-12					TOW
4	10	2021-08-21	2	4	53	50	-3					TOW
5	8	2021-08-20	2	4	77	53	-24					TOW
6	1	2021-08-20	2	4	53	48	-5					TOW
7	8	2021-08-20	2	4	51	35	-16					TOW
8	2	2021-08-21	2	4	71	63	-8					TOW
9	4	2021-08-20	2	4	69	56	-13					TOW
10	7	2021-08-20	2	4	66	68	2					TOW
11	9	2021-08-21	2	4	146	141	-5					TOW
12	9	2021-08-21	2	4	146	131	-15					TOW
13	1	2021-08-20	2	4	83	77	-6					TOW
14	2	2021-08-21	2	4	65	56	-9					TOW
15	9	2021-08-21	2	4	89	72	-17					TOW
16	6	2021-08-21	2	4	123	104	-19					TOW
17	15	2021-08-21	2	4	64	57	-7					TOW
18	6	2021-08-21	2	4	69	71	2					TOW
19	4	2021-08-20	2	4	62	62	0					TOW
20	6	2021-08-21	2	4	66	63	-3					TOW
21	1	2021-08-20	2	4	60	59	-1					TOW
22	10	2021-08-21	2	4	88	70	-18					TOW
23	8	2021-08-20	2	4	109	86	-23					TOW
24	3	2021-08-20	2	4	48	48	0					TOW
25	10	2021-08-21	2	4	88	80	-8					TOW
26	14	2021-08-21	2	4	96	86	-10					TOW
27	2	2021-08-21	2	4	138	129	-9					TOW
28	5	2021-08-21	2	4	102	87	-15					TOW
29	14	2021-08-21	2	4	57	59	2					TOW
30	15	2021-08-21	2	4	192	192	0					TOW
31	3	2021-08-20	2	4	98	103	5					TOW
32	5	2021-08-21	2	4	85	89	4					TOW
33	15	2021-08-21	2	4	55	51	-4					TOW
34	7	2021-08-20	2	4	45	43	-2					TOW
35	7	2021-08-20	2	4	46	44	-2					TOW
36	3	2021-08-20	2	4	77	79	2					TOW
1	5	2021-08-21	3	4	23	17	-6					TOW
2	4	2021-08-20	3	4	102	112	10					TOW
3	14	2021-08-21	3	4	111	110	-1					TOW
4	10	2021-08-21	3	4	53	43	-10					TOW
5	8	2021-08-20	3	4	50	31	-19					TOW
6	1	2021-08-20	3	4	51	49	-2					TOW
7	8	2021-08-20	3	4	30	21	-9					TOW
8	2	2021-08-21	3	4	57	59	2					TOW
9	4	2021-08-20	3	4	70	56	-14					TOW
10	7	2021-08-20	3	4	69	59	-10					TOW
11	9	2021-08-21	3	4	135	122	-13					TOW
12	9	2021-08-21	3	4	131	115	-16					TOW
13	1	2021-08-20	3	4	69	78	9					TOW
14	2	2021-08-21	3	4	69	55	-14					TOW
15	9	2021-08-21	3	4	104	89	-15					TOW
16	6	2021-08-21	3	4	93	124	31					TOW
17	15	2021-08-21	3	4	56	50	-6					TOW
18	6	2021-08-21	3	4	52	57	5					TOW
19	4	2021-08-20	3	4	57	58	1					TOW
20	6	2021-08-21	3	4	66	89	23					TOW
21	1	2021-08-20	3	4	71	73	2					TOW
22	10	2021-08-21	3	4	89	83	-6					TOW
23	8	2021-08-20	3	4	106	95	-11					TOW
24	3	2021-08-20	3	4	40	25	-15					TOW
25	10	2021-08-21	3	4	80	83	3					TOW
26	14	2021-08-21	3	4	94	86	-8					TOW
27	2	2021-08-21	3	4	86	93	7					TOW
28	5	2021-08-21	3	4	95	95	0					TOW
29	14	2021-08-21	3	4	32	32	0					TOW
30	15	2021-08-21	3	4	144	147	3					TOW
31	3	2021-08-20	3	4	85	75	-10					TOW
32	5	2021-08-21	3	4	94	82	-12					TOW
33	15	2021-08-21	3	4	55	48	-7					TOW
34	7	2021-08-20	3	4	20	12	-8					TOW
35	7	2021-08-20	3	4	44	45	1					TOW
36	3	2021-08-20	3	4	56	62	6					TOW
1	5	2021-08-23	1	5	19	21	2					TOW
2	4	2021-08-24	1	5	89	77	-12					TOW
3	14	2021-08-23	1	5	128	114	-14					TOW
4	10	2021-08-23	1	5	39	35	-4					TOW
5	8	2021-08-24	1	5	62	60	-2					TOW
6	1	2021-08-24	1	5	20	11	-9					TOW
7	8	2021-08-24	1	5	41	41	0					TOW
8	2	2021-08-23	1	5	50	42	-8					TOW
9	4	2021-08-24	1	5	86	79	-7					TOW
10	7	2021-08-24	1	5	25	22	-3					TOW
11	9	2021-08-23	1	5	49	37	-12					TOW
12	9	2021-08-23	1	5	74	64	-10					TOW
13	1	2021-08-24	1	5	50	51	1					TOW
14	2	2021-08-23	1	5	188	135	-53					TOW
15	9	2021-08-23	1	5	106	80	-26					TOW
16	6	2021-08-23	1	5	79	69	-10					TOW
17	15	2021-08-23	1	5	51	33	-18					TOW
18	6	2021-08-23	1	5	116	116	0					TOW
19	4	2021-08-24	1	5	68	78	10					TOW
20	6	2021-08-23	1	5	67	42	-25					TOW
21	1	2021-08-24	1	5	55	40	-15					TOW
22	10	2021-08-23	1	5	60	49	-11					TOW
23	8	2021-08-24	1	5	64	60	-4					TOW
24	3	2021-08-24	1	5	54	48	-6					TOW
25	10	2021-08-23	1	5	63	55	-8					TOW
26	14	2021-08-23	1	5	121	94	-27					TOW
27	2	2021-08-23	1	5	105	109	4					TOW
28	5	2021-08-23	1	5	69	64	-5					TOW
29	14	2021-08-23	1	5	64	65	1					TOW
30	15	2021-08-23	1	5	78	64	-14					TOW
31	3	2021-08-24	1	5	85	84	-1					TOW
32	5	2021-08-23	1	5	91	74	-17					TOW
33	15	2021-08-23	1	5	59	43	-16					TOW
34	7	2021-08-24	1	5	65	59	-6					TOW
35	7	2021-08-24	1	5	49	65	16					TOW
36	3	2021-08-24	1	5	24	16	-8					TOW
1	5	2021-08-23	2	5	23	20	-3					TOW
2	4	2021-08-24	2	5	68	70	2					TOW
3	14	2021-08-23	2	5	135	82	-53					TOW
4	10	2021-08-23	2	5	34	31	-3					TOW
5	8	2021-08-24	2	5	50	52	2					TOW
6	1	2021-08-24	2	5	11	7	-4					TOW
7	8	2021-08-24	2	5	40	30	-10					TOW
8	2	2021-08-23	2	5	49	50	1					TOW
9	4	2021-08-24	2	5	72	62	-10					TOW
10	7	2021-08-24	2	5	17	20	3					TOW
11	9	2021-08-23	2	5	31	32	1					TOW
12	9	2021-08-23	2	5	59	61	2					TOW
13	1	2021-08-24	2	5	61	44	-17					TOW
14	2	2021-08-23	2	5	196	146	-50					TOW
15	9	2021-08-23	2	5	105	105	0					TOW
16	6	2021-08-23	2	5	95	88	-7					TOW
17	15	2021-08-23	2	5	42	36	-6					TOW
18	6	2021-08-23	2	5	85	69	-16					TOW
19	4	2021-08-24	2	5	69	95	26					TOW
20	6	2021-08-23	2	5	59	58	-1					TOW
21	1	2021-08-24	2	5	55	54	-1					TOW
22	10	2021-08-23	2	5	68	59	-9					TOW
23	8	2021-08-24	2	5	81	68	-13					TOW
24	3	2021-08-24	2	5	64	61	-3					TOW
25	10	2021-08-23	2	5	74	65	-9					TOW
26	14	2021-08-23	2	5	54	65	11					TOW
27	2	2021-08-23	2	5	113	110	-3					TOW
28	5	2021-08-23	2	5	78	68	-10					TOW
29	14	2021-08-23	2	5	91	77	-14					TOW
30	15	2021-08-23	2	5	85	77	-8					TOW
31	3	2021-08-24	2	5	70	74	4					TOW
32	5	2021-08-23	2	5	99	87	-12					TOW
33	15	2021-08-23	2	5	44	29	-15					TOW
34	7	2021-08-24	2	5	47	54	7					TOW
35	7	2021-08-24	2	5	61	57	-4					TOW
36	3	2021-08-24	2	5	63	35	-28					TOW
1	5	2021-08-23	3	5	17	16	-1					TOW
2	4	2021-08-24	3	5	66	57	-9					TOW
3	14	2021-08-23	3	5	175	103	-72					TOW
4	10	2021-08-23	3	5	47	40	-7					TOW
5	8	2021-08-24	3	5	51	47	-4					TOW
6	1	2021-08-24	3	5	34	32	-2					TOW
7	8	2021-08-24	3	5	59	42	-17					TOW
8	2	2021-08-23	3	5	54	57	3					TOW
9	4	2021-08-24	3	5	66	69	3					TOW
10	7	2021-08-24	3	5	29	25	-4					TOW
11	9	2021-08-23	3	5	22	51	29					TOW
12	9	2021-08-23	3	5	73	65	-8					TOW
13	1	2021-08-24	3	5	52	44	-8					TOW
14	2	2021-08-23	3	5	108	101	-7					TOW
15	9	2021-08-23	3	5	122	115	-7					TOW
16	6	2021-08-23	3	5	93	74	-19					TOW
17	15	2021-08-23	3	5	32	26	-6					TOW
18	6	2021-08-23	3	5	83	83	0					TOW
19	4	2021-08-24	3	5	88	96	8					TOW
20	6	2021-08-23	3	5	52	38	-14					TOW
21	1	2021-08-24	3	5	55	45	-10					TOW
22	10	2021-08-23	3	5	63	56	-7					TOW
23	8	2021-08-24	3	5	66	63	-3					TOW
24	3	2021-08-24	3	5	48	35	-13					TOW
25	10	2021-08-23	3	5	59	58	-1					TOW
26	14	2021-08-23	3	5	41	41	0					TOW
27	2	2021-08-23	3	5	111	110	-1					TOW
28	5	2021-08-23	3	5	89	91	2					TOW
29	14	2021-08-23	3	5	213	182	-31					TOW
30	15	2021-08-23	3	5	67	58	-9					TOW
31	3	2021-08-24	3	5	58	56	-2					TOW
32	5	2021-08-23	3	5	107	101	-6					TOW
33	15	2021-08-23	3	5	42	25	-17					TOW
34	7	2021-08-24	3	5	54	48	-6					TOW
35	7	2021-08-24	3	5	60	47	-13					TOW
36	3	2021-08-24	3	5	46	31	-15					TOW
1	5	2021-08-27	1	6	25	23	-2					TOW
2	4	2021-08-26	1	6	85	88	3					TOW
3	14	2021-08-27	1	6	156	136	-20					TOW
4	10	2021-08-27	1	6	51	40	-11					TOW
5	8	2021-08-26	1	6	97	74	-23					TOW
6	1	2021-08-26	1	6	64	43	-21					TOW
7	8	2021-08-26	1	6	76	62	-14					TOW
8	2	2021-08-27	1	6	27	29	2					TOW
9	4	2021-08-26	1	6	101	107	6					TOW
10	7	2021-08-26	1	6	12	13	1					TOW
11	9	2021-08-27	1	6	94	74	-20					TOW
12	9	2021-08-27	1	6	45	31	-14					TOW
13	1	2021-08-26	1	6	52	45	-7					TOW
14	2	2021-08-27	1	6	97	84	-13					TOW
16	6	2021-08-27	1	6	99	105	6					TOW
17	15	2021-08-27	1	6	13	10	-3					TOW
18	6	2021-08-27	1	6	66	52	-14					TOW
19	4	2021-08-26	1	6	144	122	-22					TOW
20	6	2021-08-27	1	6	84	83	-1					TOW
21	1	2021-08-26	1	6	81	70	-11					TOW
22	10	2021-08-27	1	6	115	52	-63					TOW
23	8	2021-08-26	1	6	110	94	-16					TOW
24	3	2021-08-26	1	6	67	56	-11					TOW
25	10	2021-08-27	1	6	87	67	-20					TOW
26	14	2021-08-27	1	6	92	89	-3					TOW
27	2	2021-08-27	1	6	142	152	10					TOW
28	5	2021-08-27	1	6	92	70	-22					TOW
29	14	2021-08-27	1	6	36	35	-1					TOW
30	15	2021-08-27	1	6	40	42	2					TOW
31	3	2021-08-26	1	6	108	114	6					TOW
32	5	2021-08-27	1	6	125	108	-17					TOW
33	15	2021-08-27	1	6	46	48	2					TOW
34	7	2021-08-26	1	6	52	48	-4					TOW
35	7	2021-08-26	1	6	72	68	-4					TOW
36	3	2021-08-26	1	6	14	17	3					TOW
1	5	2021-08-27	2	6	26	25	-1					TOW
2	4	2021-08-26	2	6	95	95	0					TOW
3	14	2021-08-27	2	6	113	94	-19					TOW
4	10	2021-08-27	2	6	46	35	-11					TOW
5	8	2021-08-26	2	6	84	72	-12					TOW
6	1	2021-08-26	2	6	91	82	-9					TOW
7	8	2021-08-26	2	6	71	67	-4					TOW
8	2	2021-08-27	2	6	25	23	-2					TOW
9	4	2021-08-26	2	6	71	74	3					TOW
10	7	2021-08-26	2	6	17	13	-4					TOW
11	9	2021-08-27	2	6	87	55	-32					TOW
12	9	2021-08-27	2	6	40	26	-14					TOW
13	1	2021-08-26	2	6	56	58	2					TOW
14	2	2021-08-27	2	6	84	67	-17					TOW
16	6	2021-08-27	2	6	126	102	-24					TOW
17	15	2021-08-27	2	6	8	6	-2					TOW
18	6	2021-08-27	2	6	53	31	-22					TOW
19	4	2021-08-26	2	6	126	150	24					TOW
20	6	2021-08-27	2	6	91	91	0					TOW
21	1	2021-08-26	2	6	94	97	3					TOW
22	10	2021-08-27	2	6	122	75	-47					TOW
23	8	2021-08-26	2	6	127	115	-12					TOW
24	3	2021-08-26	2	6	92	75	-17					TOW
25	10	2021-08-27	2	6	81	67	-14					TOW
26	14	2021-08-27	2	6	83	76	-7					TOW
27	2	2021-08-27	2	6	152	185	33					TOW
28	5	2021-08-27	2	6	118	97	-21					TOW
29	14	2021-08-27	2	6	58	51	-7					TOW
30	15	2021-08-27	2	6	59	52	-7					TOW
31	3	2021-08-26	2	6	102	102	0					TOW
32	5	2021-08-27	2	6	152	127	-25					TOW
33	15	2021-08-27	2	6	56	58	2					TOW
34	7	2021-08-26	2	6	54	47	-7					TOW
35	7	2021-08-26	2	6	56	56	0					TOW
36	3	2021-08-26	2	6	21	19	-2					TOW
1	5	2021-08-27	3	6	14	16	2					TOW
2	4	2021-08-26	3	6	87	73	-14					TOW
3	14	2021-08-27	3	6	132	113	-19					TOW
4	10	2021-08-27	3	6	40	39	-1					TOW
5	8	2021-08-26	3	6	97	92	-5					TOW
6	1	2021-08-26	3	6	92	87	-5					TOW
7	8	2021-08-26	3	6	58	54	-4					TOW
8	2	2021-08-27	3	6	25	26	1					TOW
9	4	2021-08-26	3	6	82	79	-3					TOW
10	7	2021-08-26	3	6	19	16	-3					TOW
11	9	2021-08-27	3	6	60	44	-16					TOW
12	9	2021-08-27	3	6	42	18	-24					TOW
13	1	2021-08-26	3	6	58	55	-3					TOW
14	2	2021-08-27	3	6	81	76	-5					TOW
16	6	2021-08-27	3	6	127	123	-4					TOW
18	6	2021-08-27	3	6	58	48	-10					TOW
19	4	2021-08-26	3	6	120	136	16					TOW
20	6	2021-08-27	3	6	89	86	-3					TOW
21	1	2021-08-26	3	6	81	81	0					TOW
22	10	2021-08-27	3	6	99	61	-38					TOW
23	8	2021-08-26	3	6	106	92	-14					TOW
24	3	2021-08-26	3	6	66	62	-4					TOW
25	10	2021-08-27	3	6	81	77	-4					TOW
26	14	2021-08-27	3	6	94	88	-6					TOW
27	2	2021-08-27	3	6	129	141	12					TOW
28	5	2021-08-27	3	6	97	98	1					TOW
29	14	2021-08-27	3	6	35	31	-4					TOW
30	15	2021-08-27	3	6	45	44	-1					TOW
31	3	2021-08-26	3	6	93	96	3					TOW
32	5	2021-08-27	3	6	91	101	10					TOW
33	15	2021-08-27	3	6	56	44	-12					TOW
34	7	2021-08-26	3	6	38	32	-6					TOW
35	7	2021-08-26	3	6	54	53	-1					TOW
36	3	2021-08-26	3	6	19	13	-6					TOW
1	5	2021-08-29	1	7	11	10	-1					TOW
2	4	2021-08-30	1	7	120	121	1					TOW
3	14	2021-08-29	1	7	90	72	-18					TOW
4	10	2021-08-29	1	7	70	71	1					TOW
5	8	2021-08-30	1	7	81	68	-13					TOW
6	1	2021-08-30	1	7	35	26	-9					TOW
7	8	2021-08-30	1	7	39	34	-5					TOW
8	2	2021-08-29	1	7	16	18	2					TOW
9	4	2021-08-30	1	7	63	54	-9					TOW
11	9	2021-08-29	1	7	143	133	-10					TOW
12	9	2021-08-29	1	7	92	83	-9					TOW
13	1	2021-08-30	1	7	42	35	-7					TOW
15	9	2021-08-29	1	7	128	116	-12					TOW
16	6	2021-08-30	1	7	31	28	-3					TOW
16	6	2021-08-30	1	7	93	84	-9					TOW
17	15	2021-08-29	1	7	3	4	1					TOW
18	6	2021-08-29	1	7	52	39	-13					TOW
19	4	2021-08-30	1	7	162	142	-20					TOW
20	6	2021-08-29	1	7	80	83	3					TOW
21	1	2021-08-30	1	7	98	99	1					TOW
22	10	2021-08-29	1	7	132	78	-54					TOW
23	8	2021-08-30	1	7	89	92	3					TOW
24	3	2021-08-30	1	7	39	26	-13					TOW
25	10	2021-08-29	1	7	109	113	4					TOW
26	14	2021-08-29	1	7	118	110	-8					TOW
27	2	2021-08-29	1	7	137	146	9					TOW
28	5	2021-08-29	1	7	110	99	-11					TOW
29	14	2021-08-29	1	7	32	29	-3					TOW
30	15	2021-08-29	1	7	40	39	-1					TOW
31	3	2021-08-30	1	7	59	59	0					TOW
32	5	2021-08-29	1	7	95	89	-6					TOW
33	15	2021-08-29	1	7	30	30	0					TOW
34	7	2021-08-30	1	7	21	22	1					TOW
35	7	2021-08-30	1	7	60	55	-5					TOW
36	3	2021-08-30	1	7	3	4	1					TOW
1	5	2021-08-29	2	7	14	11	-3					TOW
2	4	2021-08-30	2	7	101	116	15					TOW
3	14	2021-08-29	2	7	103	102	-1					TOW
4	10	2021-08-29	2	7	57	67	10					TOW
5	8	2021-08-30	2	7	90	76	-14					TOW
6	1	2021-08-30	2	7	68	61	-7					TOW
7	8	2021-08-30	2	7	36	32	-4					TOW
8	2	2021-08-29	2	7	16	15	-1					TOW
9	4	2021-08-30	2	7	62	59	-3					TOW
10	7	2021-08-30	2	7	5	5	0					TOW
11	9	2021-08-29	2	7	112	113	1					TOW
12	9	2021-08-29	2	7	100	89	-11					TOW
13	1	2021-08-30	2	7	35	41	6					TOW
15	9	2021-08-29	2	7	108	103	-5					TOW
16	6	2021-08-30	2	7	113	126	13					TOW
17	15	2021-08-29	2	7	6	7	1					TOW
18	6	2021-08-29	2	7	59	63	4					TOW
19	4	2021-08-30	2	7	152	126	-26					TOW
20	6	2021-08-29	2	7	78	89	11					TOW
21	1	2021-08-30	2	7	91	89	-2					TOW
22	10	2021-08-29	2	7	118	91	-27					TOW
23	8	2021-08-30	2	7	102	100	-2					TOW
24	3	2021-08-30	2	7	37	43	6					TOW
25	10	2021-08-29	2	7	69	79	10					TOW
26	14	2021-08-29	2	7	89	99	10					TOW
27	2	2021-08-29	2	7	126	121	-5					TOW
28	5	2021-08-29	2	7	94	102	8					TOW
29	14	2021-08-29	2	7	30	30	0					TOW
30	15	2021-08-29	2	7	25	28	3					TOW
31	3	2021-08-30	2	7	87	82	-5					TOW
32	5	2021-08-29	2	7	90	81	-9					TOW
33	15	2021-08-29	2	7	32	30	-2					TOW
34	7	2021-08-30	2	7	23	19	-4					TOW
35	7	2021-08-30	2	7	47	47	0					TOW
36	3	2021-08-30	2	7	1	1	0					TOW
1	5	2021-08-29	3	7	9	9	0					TOW
2	4	2021-08-30	3	7	113	118	5					TOW
3	14	2021-08-29	3	7	106	110	4					TOW
4	10	2021-08-29	3	7	76	77	1					TOW
5	8	2021-08-30	3	7	64	63	-1					TOW
6	1	2021-08-30	3	7	60	54	-6					TOW
7	8	2021-08-30	3	7	29	32	3					TOW
8	2	2021-08-29	3	7	17	16	-1					TOW
9	4	2021-08-30	3	7	66	63	-3					TOW
10	7	2021-08-30	3	7	1	1	0					TOW
11	9	2021-08-29	3	7	113	103	-10					TOW
12	9	2021-08-29	3	7	80	69	-11					TOW
13	1	2021-08-30	3	7	27	29	2					TOW
15	9	2021-08-29	3	7	132	113	-19					TOW
16	6	2021-08-30	3	7	87	128	41					TOW
17	15	2021-08-29	3	7	6	5	-1					TOW
18	6	2021-08-29	3	7	44	64	20					TOW
19	4	2021-08-30	3	7	125	129	4					TOW
20	6	2021-08-29	3	7	51	69	18					TOW
21	1	2021-08-30	3	7	91	90	-1					TOW
22	10	2021-08-29	3	7	148	105	-43					TOW
23	8	2021-08-30	3	7	84	74	-10					TOW
24	3	2021-08-30	3	7	38	37	-1					TOW
25	10	2021-08-29	3	7	82	70	-12					TOW
26	14	2021-08-29	3	7	103	111	8					TOW
27	2	2021-08-29	3	7	150	157	7					TOW
28	5	2021-08-29	3	7	103	103	0					TOW
29	14	2021-08-29	3	7	46	47	1					TOW
30	15	2021-08-29	3	7	28	33	5					TOW
31	3	2021-08-30	3	7	38	38	0					TOW
32	5	2021-08-29	3	7	83	84	1					TOW
33	15	2021-08-29	3	7	27	28	1					TOW
34	7	2021-08-30	3	7	22	22	0					TOW
35	7	2021-08-30	3	7	51	51	0					TOW
36	3	2021-08-30	3	7	1	1	0					TOW
1	5	2021-09-03	1	8	10	7	-3					TOW
2	4	2021-09-02	1	8	101	92	-9					TOW
3	14	2021-09-03	1	8	72	51	-21					TOW
4	10	2021-09-03	1	8	48	37	-11					TOW
5	8	2021-09-02	1	8	46	39	-7					TOW
6	1	2021-09-02	1	8	52	41	-11					TOW
7	8	2021-09-02	1	8	25	16	-9					TOW
8	2	2021-09-03	1	8	1	1	0					TOW
9	4	2021-09-02	1	8	62	49	-13					TOW
11	9	2021-09-03	1	8	70	38	-32					TOW
12	9	2021-09-03	1	8	99	78	-21					TOW
13	1	2021-09-02	1	8	61	60	-1					TOW
14	2	2021-09-03	1	8	97	76	-21					TOW
15	9	2021-09-03	1	8	112	111	-1					TOW
16	6	2021-09-03	1	8	78	73	-5					TOW
17	15	2021-09-03	1	8	5	5	0					TOW
18	6	2021-09-03	1	8	62	59	-3					TOW
19	4	2021-09-02	1	8	151	113	-38					TOW
20	6	2021-09-03	1	8	70	70	0					TOW
21	1	2021-09-02	1	8	113	89	-24					TOW
22	10	2021-09-03	1	8	124	72	-52					TOW
23	8	2021-09-02	1	8	60	52	-8					TOW
24	3	2021-09-02	1	8	35	30	-5					TOW
25	10	2021-09-03	1	8	80	65	-15					TOW
26	14	2021-09-03	1	8	101	98	-3					TOW
27	2	2021-09-03	1	8	109	102	-7					TOW
28	5	2021-09-03	1	8	76	68	-8					TOW
29	14	2021-09-03	1	8	16	12	-4					TOW
30	15	2021-09-03	1	8	28	31	3					TOW
31	3	2021-09-02	1	8	95	89	-6					TOW
32	5	2021-09-03	1	8	71	52	-19					TOW
33	15	2021-09-03	1	8	29	26	-3					TOW
34	7	2021-09-02	1	8	7	6	-1					TOW
35	7	2021-09-02	1	8	44	41	-3					TOW
36	3	2021-09-02	1	8	6	5	-1					TOW
1	5	2021-09-03	2	8	5	5	0					TOW
2	4	2021-09-02	2	8	97	84	-13					TOW
3	14	2021-09-03	2	8	76	61	-15					TOW
4	10	2021-09-03	2	8	50	39	-11					TOW
5	8	2021-09-02	2	8	59	54	-5					TOW
6	1	2021-09-02	2	8	49	45	-4					TOW
7	8	2021-09-02	2	8	24	24	0					TOW
8	2	2021-09-03	2	8	1	1	0					TOW
9	4	2021-09-02	2	8	56	44	-12					TOW
10	7	2021-09-02	2	8	0	1	1					TOW
11	9	2021-09-03	2	8	62	31	-31					TOW
12	9	2021-09-03	2	8	88	60	-28					TOW
13	1	2021-09-02	2	8	54	56	2					TOW
14	2	2021-09-03	2	8	65	55	-10					TOW
15	9	2021-09-03	2	8	118	91	-27					TOW
16	6	2021-09-03	2	8	87	91	4					TOW
17	15	2021-09-03	2	8	1	2	1					TOW
18	6	2021-09-03	2	8	56	59	3					TOW
19	4	2021-09-02	2	8	142	120	-22					TOW
20	6	2021-09-03	2	8	68	67	-1					TOW
21	1	2021-09-02	2	8	84	97	13					TOW
22	10	2021-09-03	2	8	116	71	-45					TOW
23	8	2021-09-02	2	8	77	70	-7					TOW
24	3	2021-09-02	2	8	44	34	-10					TOW
25	10	2021-09-03	2	8	62	55	-7					TOW
26	14	2021-09-03	2	8	82	73	-9					TOW
27	2	2021-09-03	2	8	123	128	5					TOW
28	5	2021-09-03	2	8	72	66	-6					TOW
29	14	2021-09-03	2	8	16	15	-1					TOW
30	15	2021-09-03	2	8	34	36	2					TOW
31	3	2021-09-02	2	8	67	68	1					TOW
32	5	2021-09-03	2	8	79	66	-13					TOW
33	15	2021-09-03	2	8	23	25	2					TOW
34	7	2021-09-02	2	8	5	4	-1					TOW
35	7	2021-09-02	2	8	42	47	5					TOW
36	3	2021-09-02	2	8	2	1	-1					TOW
1	5	2021-09-03	3	8	4	6	2					TOW
2	4	2021-09-02	3	8	111	106	-5					TOW
3	14	2021-09-03	3	8	75	56	-19					TOW
4	10	2021-09-03	3	8	34	30	-4					TOW
5	8	2021-09-02	3	8	59	49	-10					TOW
6	1	2021-09-02	3	8	64	60	-4					TOW
7	8	2021-09-02	3	8	26	23	-3					TOW
8	2	2021-09-03	3	8	2	2	0					TOW
9	4	2021-09-02	3	8	68	51	-17					TOW
10	7	2021-09-02	3	8	0	1	1					TOW
11	9	2021-09-03	3	8	49	28	-21					TOW
13	1	2021-09-02	3	8	52	51	-1					TOW
14	2	2021-09-03	3	8	68	55	-13					TOW
15	9	2021-09-03	3	8	83	52	-31					TOW
16	6	2021-09-03	3	8	79	73	-6					TOW
18	6	2021-09-03	3	8	62	64	2					TOW
19	4	2021-09-02	3	8	125	110	-15					TOW
20	6	2021-09-03	3	8	53	61	8					TOW
21	1	2021-09-02	3	8	71	81	10					TOW
22	10	2021-09-03	3	8	120	66	-54					TOW
23	8	2021-09-02	3	8	72	60	-12					TOW
24	3	2021-09-02	3	8	25	23	-2					TOW
25	10	2021-09-03	3	8	80	72	-8					TOW
26	14	2021-09-03	3	8	69	67	-2					TOW
27	2	2021-09-03	3	8	83	91	8					TOW
28	5	2021-09-03	3	8	69	61	-8					TOW
29	14	2021-09-03	3	8	8	7	-1					TOW
30	15	2021-09-03	3	8	21	18	-3					TOW
31	3	2021-09-02	3	8	94	93	-1					TOW
32	5	2021-09-03	3	8	64	64	0					TOW
33	15	2021-09-03	3	8	18	16	-2					TOW
34	7	2021-09-02	3	8	5	3	-2					TOW
35	7	2021-09-02	3	8	48	42	-6					TOW
1	5	2021-09-05	1	9	2	2	0					TOW
2	4	2021-09-06	1	9	71	72	1					TOW
3	14	2021-09-05	1	9	85	66	-19					TOW
4	10	2021-09-05	1	9	43	39	-4					TOW
5	8	2021-09-06	1	9	33	28	-5					TOW
6	1	2021-09-06	1	9	45	44	-1					TOW
7	8	2021-09-06	1	9	22	14	-8					TOW
9	4	2021-09-06	1	9	45	30	-15					TOW
11	9	2021-09-05	1	9	89	78	-11					TOW
12	9	2021-09-05	1	9	87	46	-41					TOW
13	1	2021-09-06	1	9	19	15	-4					TOW
14	2	2021-09-05	1	9	43	37	-6					TOW
15	9	2021-09-06	1	9	105	75	-30					TOW
16	6	2021-09-05	1	9	105	80	-25					TOW
17	15	2021-09-05	1	9	5	3	-2					TOW
18	6	2021-09-05	1	9	65	52	-13					TOW
19	4	2021-09-06	1	9	99	91	-8					TOW
20	6	2021-09-05	1	9	64	61	-3					TOW
21	1	2021-09-06	1	9	48	46	-2					TOW
22	10	2021-09-05	1	9	127	76	-51					TOW
23	8	2021-09-06	1	9	39	35	-4					TOW
24	3	2021-09-06	1	9	15	13	-2					TOW
25	10	2021-09-05	1	9	77	69	-8					TOW
26	14	2021-09-05	1	9	44	40	-4					TOW
27	2	2021-09-05	1	9	39	33	-6					TOW
28	5	2021-09-05	1	9	74	57	-17					TOW
29	14	2021-09-05	1	9	6	6	0					TOW
30	15	2021-09-05	1	9	22	20	-2					TOW
31	3	2021-09-06	1	9	52	49	-3					TOW
32	5	2021-09-05	1	9	60	48	-12					TOW
33	15	2021-09-05	1	9	14	14	0					TOW
35	7	2021-09-06	1	9	17	16	-1					TOW
36	3	2021-09-06	1	9	5	5	0					TOW
1	5	2021-09-05	2	9	4	3	-1					TOW
2	4	2021-09-06	2	9	82	80	-2					TOW
3	14	2021-09-05	2	9	93	72	-21					TOW
4	10	2021-09-05	2	9	54	39	-15					TOW
5	8	2021-09-06	2	9	35	28	-7					TOW
6	1	2021-09-06	2	9	35	40	5					TOW
7	8	2021-09-06	2	9	22	21	-1					TOW
8	2	2021-09-05	2	9	1	1	0					TOW
9	4	2021-09-06	2	9	55	53	-2					TOW
11	9	2021-09-05	2	9	87	68	-19					TOW
12	9	2021-09-05	2	9	50	25	-25					TOW
13	1	2021-09-06	2	9	7	10	3					TOW
14	2	2021-09-05	2	9	55	48	-7					TOW
15	9	2021-09-06	2	9	58	38	-20					TOW
16	6	2021-09-05	2	9	111	100	-11					TOW
17	15	2021-09-05	2	9	1	1	0					TOW
18	6	2021-09-05	2	9	59	57	-2					TOW
19	4	2021-09-06	2	9	101	94	-7					TOW
20	6	2021-09-05	2	9	61	66	5					TOW
21	1	2021-09-06	2	9	54	44	-10					TOW
22	10	2021-09-05	2	9	110	72	-38					TOW
23	8	2021-09-06	2	9	48	43	-5					TOW
24	3	2021-09-06	2	9	9	6	-3					TOW
25	10	2021-09-05	2	9	75	71	-4					TOW
26	14	2021-09-05	2	9	67	62	-5					TOW
27	2	2021-09-05	2	9	46	38	-8					TOW
28	5	2021-09-05	2	9	46	46	0					TOW
29	14	2021-09-05	2	9	6	5	-1					TOW
30	15	2021-09-05	2	9	15	18	3					TOW
31	3	2021-09-06	2	9	49	48	-1					TOW
32	5	2021-09-05	2	9	46	34	-12					TOW
33	15	2021-09-05	2	9	11	12	1					TOW
34	7	2021-09-06	2	9	0	1	1					TOW
35	7	2021-09-06	2	9	17	14	-3					TOW
36	3	2021-09-06	2	9	7	8	1					TOW
1	5	2021-09-05	3	9	1	1	0					TOW
2	4	2021-09-06	3	9	72	63	-9					TOW
3	14	2021-09-05	3	9	94	70	-24					TOW
4	10	2021-09-05	3	9	52	51	-1					TOW
5	8	2021-09-06	3	9	42	46	4					TOW
6	1	2021-09-06	3	9	34	36	2					TOW
7	8	2021-09-06	3	9	37	28	-9					TOW
8	2	2021-09-05	3	9	2	1	-1					TOW
9	4	2021-09-06	3	9	48	40	-8					TOW
11	9	2021-09-05	3	9	63	38	-25					TOW
12	9	2021-09-05	3	9	53	20	-33					TOW
13	1	2021-09-06	3	9	17	16	-1					TOW
14	2	2021-09-05	3	9	49	47	-2					TOW
15	9	2021-09-06	3	9	53	30	-23					TOW
16	6	2021-09-05	3	9	104	111	7					TOW
17	15	2021-09-05	3	9	1	1	0					TOW
18	6	2021-09-05	3	9	55	66	11					TOW
19	4	2021-09-06	3	9	96	95	-1					TOW
20	6	2021-09-05	3	9	71	70	-1					TOW
21	1	2021-09-06	3	9	43	44	1					TOW
22	10	2021-09-05	3	9	102	55	-47					TOW
23	8	2021-09-06	3	9	40	37	-3					TOW
24	3	2021-09-06	3	9	7	9	2					TOW
25	10	2021-09-05	3	9	64	65	1					TOW
26	14	2021-09-05	3	9	47	49	2					TOW
27	2	2021-09-05	3	9	45	46	1					TOW
28	5	2021-09-05	3	9	54	59	5					TOW
29	14	2021-09-05	3	9	5	5	0					TOW
30	15	2021-09-05	3	9	17	14	-3					TOW
31	3	2021-09-06	3	9	44	57	13					TOW
32	5	2021-09-05	3	9	25	16	-9					TOW
33	15	2021-09-05	3	9	12	9	-3					TOW
34	7	2021-09-06	3	9	0	1	1					TOW
35	7	2021-09-06	3	9	12	10	-2					TOW
36	3	2021-09-06	3	9	8	8	0					TOW
2	4	2021-09-08	1	10	69	67	-2					TOW
3	14	2021-09-09	1	10	42	49	7					TOW
4	10	2021-09-09	1	10	10	8	-2					TOW
5	8	2021-09-08	1	10	29	23	-6					TOW
6	1	2021-09-08	1	10	52	57	5					TOW
7	8	2021-09-08	1	10	20	20	0					TOW
9	4	2021-09-08	1	10	37	30	-7					TOW
11	9	2021-09-09	1	10	27	24	-3					TOW
12	9	2021-09-09	1	10	55	46	-9					TOW
13	1	2021-09-08	1	10	16	11	-5					TOW
14	2	2021-09-09	1	10	16	23	7					TOW
15	9	2021-09-09	1	10	4	3	-1					TOW
16	6	2021-09-09	1	10	55	37	-18					TOW
17	15	2021-09-09	1	10	2	4	2					TOW
18	6	2021-09-09	1	10	11	9	-2					TOW
19	4	2021-09-08	1	10	95	89	-6					TOW
20	6	2021-09-09	1	10	14	9	-5					TOW
21	1	2021-09-08	1	10	62	58	-4					TOW
22	10	2021-09-09	1	10	87	66	-21					TOW
23	8	2021-09-08	1	10	21	22	1					TOW
24	3	2021-09-08	1	10	25	21	-4					TOW
25	10	2021-09-09	1	10	35	20	-15					TOW
26	14	2021-09-09	1	10	19	16	-3					TOW
27	2	2021-09-09	1	10	4	5	1					TOW
28	5	2021-09-09	1	10	34	27	-7					TOW
29	14	2021-09-09	1	10	1	2	1					TOW
30	15	2021-09-09	1	10	12	11	-1					TOW
31	3	2021-09-08	1	10	46	58	12					TOW
32	5	2021-09-09	1	10	18	13	-5					TOW
33	15	2021-09-09	1	10	2	4	2					TOW
35	7	2021-09-08	1	10	39	24	-15					TOW
36	3	2021-09-08	1	10	8	9	1					TOW
2	4	2021-09-08	2	10	67	59	-8					TOW
3	14	2021-09-09	2	10	38	46	8					TOW
4	10	2021-09-09	2	10	15	11	-4					TOW
5	8	2021-09-08	2	10	24	22	-2					TOW
6	1	2021-09-08	2	10	41	37	-4					TOW
7	8	2021-09-08	2	10	16	16	0					TOW
9	4	2021-09-08	2	10	35	30	-5					TOW
11	9	2021-09-09	2	10	49	41	-8					TOW
12	9	2021-09-09	2	10	104	95	-9					TOW
13	1	2021-09-08	2	10	4	4	0					TOW
14	2	2021-09-09	2	10	14	9	-5					TOW
16	6	2021-09-09	2	10	71	78	7					TOW
17	15	2021-09-09	2	10	2	2	0					TOW
18	6	2021-09-09	2	10	34	30	-4					TOW
19	4	2021-09-08	2	10	82	86	4					TOW
20	6	2021-09-09	2	10	46	40	-6					TOW
21	1	2021-09-08	2	10	55	44	-11					TOW
22	10	2021-09-09	2	10	100	67	-33					TOW
23	8	2021-09-08	2	10	25	26	1					TOW
24	3	2021-09-08	2	10	16	20	4					TOW
25	10	2021-09-09	2	10	53	47	-6					TOW
26	14	2021-09-09	2	10	8	9	1					TOW
27	2	2021-09-09	2	10	3	3	0					TOW
28	5	2021-09-09	2	10	45	35	-10					TOW
29	14	2021-09-09	2	10	3	3	0					TOW
30	15	2021-09-09	2	10	6	9	3					TOW
31	3	2021-09-08	2	10	57	65	8					TOW
32	5	2021-09-09	2	10	23	15	-8					TOW
33	15	2021-09-09	2	10	2	2	0					TOW
34	7	2021-09-08	2	10	0	1	1					TOW
35	7	2021-09-08	2	10	16	11	-5					TOW
36	3	2021-09-08	2	10	5	6	1					TOW
2	4	2021-09-08	3	10	60	55	-5					TOW
3	14	2021-09-09	3	10	24	26	2					TOW
4	10	2021-09-09	3	10	9	10	1					TOW
5	8	2021-09-08	3	10	24	25	1					TOW
6	1	2021-09-08	3	10	34	37	3					TOW
7	8	2021-09-08	3	10	13	14	1					TOW
8	2	2021-09-09	3	10	2	4	2					TOW
9	4	2021-09-08	3	10	30	28	-2					TOW
11	9	2021-09-09	3	10	49	36	-13					TOW
12	9	2021-09-09	3	10	73	64	-9					TOW
13	1	2021-09-08	3	10	4	4	0					TOW
14	2	2021-09-09	3	10	23	23	0					TOW
15	9	2021-09-09	3	10	5	3	-2					TOW
16	6	2021-09-09	3	10	97	84	-13					TOW
17	15	2021-09-09	3	10	0	1	1					TOW
18	6	2021-09-09	3	10	38	30	-8					TOW
19	4	2021-09-08	3	10	73	72	-1					TOW
20	6	2021-09-09	3	10	49	42	-7					TOW
21	1	2021-09-08	3	10	53	53	0					TOW
22	10	2021-09-09	3	10	59	42	-17					TOW
23	8	2021-09-08	3	10	13	18	5					TOW
24	3	2021-09-08	3	10	22	24	2					TOW
25	10	2021-09-09	3	10	42	48	6					TOW
27	2	2021-09-09	3	10	2	2	0					TOW
28	5	2021-09-09	3	10	40	45	5					TOW
30	15	2021-09-09	3	10	16	15	-1					TOW
31	3	2021-09-08	3	10	47	56	9					TOW
32	5	2021-09-09	3	10	18	12	-6					TOW
33	15	2021-09-09	3	10	2	1	-1					TOW
35	7	2021-09-08	3	10	15	17	2					TOW
36	3	2021-09-08	3	10	10	8	-2					TOW
2	4	2021-09-12	1	11	49	42	-7					TOW
3	14	2021-09-11	1	11	33	29	-4					TOW
4	10	2021-09-11	1	11	15	13	-2					TOW
5	8	2021-09-12	1	11	23	20	-3					TOW
6	1	2021-09-12	1	11	11	11	0					TOW
7	8	2021-09-12	1	11	9	6	-3					TOW
8	2	2021-09-11	1	11	2	4	2					TOW
9	4	2021-09-12	1	11	14	14	0					TOW
11	9	2021-09-11	1	11	58	52	-6					TOW
12	9	2021-09-11	1	11	58	43	-15					TOW
13	1	2021-09-12	1	11	14	11	-3					TOW
14	2	2021-09-11	1	11	17	14	-3					TOW
15	9	2021-09-11	1	11	17	6	-11					TOW
16	6	2021-09-11	1	11	93	69	-24					TOW
17	15	2021-09-11	1	11	3	2	-1					TOW
18	6	2021-09-11	1	11	75	57	-18					TOW
19	4	2021-09-12	1	11	91	95	4					TOW
20	6	2021-09-11	1	11	62	54	-8					TOW
21	1	2021-09-12	1	11	18	15	-3					TOW
22	10	2021-09-11	1	11	58	43	-15					TOW
23	8	2021-09-12	1	11	6	8	2					TOW
24	3	2021-09-12	1	11	22	18	-4					TOW
25	10	2021-09-11	1	11	41	25	-16					TOW
26	14	2021-09-11	1	11	23	21	-2					TOW
27	2	2021-09-11	1	11	11	12	1					TOW
28	5	2021-09-11	1	11	40	28	-12					TOW
29	14	2021-09-11	1	11	8	5	-3					TOW
30	15	2021-09-11	1	11	9	8	-1					TOW
31	3	2021-09-12	1	11	26	20	-6					TOW
32	5	2021-09-11	1	11	5	1	-4					TOW
33	15	2021-09-11	1	11	0	1	1					TOW
36	3	2021-09-12	1	11	0	1	1					TOW
2	4	2021-09-12	2	11	32	33	1					TOW
3	14	2021-09-11	2	11	30	30	0					TOW
4	10	2021-09-11	2	11	30	31	1					TOW
5	8	2021-09-12	2	11	15	16	1					TOW
6	1	2021-09-12	2	11	14	16	2					TOW
7	8	2021-09-12	2	11	5	6	1					TOW
8	2	2021-09-11	2	11	0	1	1					TOW
9	4	2021-09-12	2	11	10	13	3					TOW
11	9	2021-09-11	2	11	64	49	-15					TOW
12	9	2021-09-11	2	11	67	49	-18					TOW
13	1	2021-09-12	2	11	4	6	2					TOW
14	2	2021-09-11	2	11	13	8	-5					TOW
15	9	2021-09-11	2	11	18	14	-4					TOW
16	6	2021-09-11	2	11	81	82	1					TOW
17	15	2021-09-11	2	11	2	1	-1					TOW
18	6	2021-09-11	2	11	72	46	-26					TOW
19	4	2021-09-12	2	11	94	87	-7					TOW
20	6	2021-09-11	2	11	26	28	2					TOW
20	6	2021-09-11	2	11	27	24	-3					TOW
21	1	2021-09-12	2	11	15	15	0					TOW
22	10	2021-09-11	2	11	58	45	-13					TOW
23	8	2021-09-12	2	11	7	7	0					TOW
24	3	2021-09-12	2	11	23	21	-2					TOW
25	10	2021-09-11	2	11	41	33	-8					TOW
26	14	2021-09-11	2	11	4	3	-1					TOW
27	2	2021-09-11	2	11	9	11	2					TOW
28	5	2021-09-11	2	11	40	39	-1					TOW
30	15	2021-09-11	2	11	7	7	0					TOW
31	3	2021-09-12	2	11	36	41	5					TOW
32	5	2021-09-11	2	11	4	2	-2					TOW
35	7	2021-09-12	2	11	5	5	0					TOW
36	3	2021-09-12	2	11	0	1	1					TOW
2	4	2021-09-12	3	11	41	42	1					TOW
3	14	2021-09-11	3	11	19	23	4					TOW
4	10	2021-09-11	3	11	37	35	-2					TOW
5	8	2021-09-12	3	11	17	14	-3					TOW
6	1	2021-09-12	3	11	12	8	-4					TOW
7	8	2021-09-12	3	11	6	7	1					TOW
8	2	2021-09-11	3	11	0	4	4					TOW
9	4	2021-09-12	3	11	12	10	-2					TOW
11	9	2021-09-11	3	11	65	60	-5					TOW
12	9	2021-09-11	3	11	68	66	-2					TOW
13	1	2021-09-12	3	11	6	5	-1					TOW
14	2	2021-09-11	3	11	10	12	2					TOW
15	9	2021-09-11	3	11	13	9	-4					TOW
16	6	2021-09-11	3	11	73	89	16					TOW
18	6	2021-09-11	3	11	49	51	2					TOW
19	4	2021-09-12	3	11	78	68	-10					TOW
20	6	2021-09-11	3	11	46	48	2					TOW
21	1	2021-09-12	3	11	17	17	0					TOW
22	10	2021-09-11	3	11	64	59	-5					TOW
23	8	2021-09-12	3	11	7	9	2					TOW
24	3	2021-09-12	3	11	24	23	-1					TOW
25	10	2021-09-11	3	11	38	37	-1					TOW
26	14	2021-09-11	3	11	2	3	1					TOW
27	2	2021-09-11	3	11	6	6	0					TOW
28	5	2021-09-11	3	11	37	35	-2					TOW
29	14	2021-09-11	3	11	2	2	0					TOW
30	15	2021-09-11	3	11	6	6	0					TOW
32	5	2021-09-11	3	11	7	6	-1					TOW
33	15	2021-09-11	3	11	1	1	0					TOW
35	7	2021-09-12	3	11	4	4	0					TOW
2	4	2021-09-14	1	12	12	11	-1					TOW
3	14	2021-09-15	1	12	8	10	2					TOW
4	10	2021-09-15	1	12	7	5	-2					TOW
5	8	2021-09-14	1	12	16	11	-5					TOW
6	1	2021-09-14	1	12	17	13	-4					TOW
7	8	2021-09-14	1	12	6	1	-5					TOW
9	4	2021-09-14	1	12	2	4	2					TOW
11	9	2021-09-15	1	12	49	35	-14					TOW
12	9	2021-09-15	1	12	49	33	-16					TOW
13	1	2021-09-14	1	12	45	39	-6					TOW
14	2	2021-09-15	1	12	19	19	0					TOW
15	9	2021-09-15	1	12	15	6	-9					TOW
16	6	2021-09-15	1	12	67	52	-15					TOW
18	6	2021-09-15	1	12	38	20	-18					TOW
19	4	2021-09-14	1	12	26	23	-3					TOW
20	6	2021-09-15	1	12	38	33	-5					TOW
21	1	2021-09-14	1	12	7	8	1					TOW
22	10	2021-09-15	1	12	19	5	-14					TOW
23	8	2021-09-14	1	12	9	12	3					TOW
24	3	2021-09-14	1	12	16	16	0					TOW
25	10	2021-09-15	1	12	21	19	-2					TOW
26	14	2021-09-15	1	12	1	2	1					TOW
27	2	2021-09-15	1	12	22	14	-8					TOW
28	5	2021-09-15	1	12	35	23	-12					TOW
30	15	2021-09-15	1	12	5	5	0					TOW
31	3	2021-09-14	1	12	9	8	-1					TOW
32	5	2021-09-15	1	12	3	2	-1					TOW
2	4	2021-09-14	2	12	27	24	-3					TOW
3	14	2021-09-15	2	12	18	17	-1					TOW
4	10	2021-09-15	2	12	9	5	-4					TOW
5	8	2021-09-14	2	12	13	10	-3					TOW
6	1	2021-09-14	2	12	6	4	-2					TOW
7	8	2021-09-14	2	12	8	4	-4					TOW
8	2	2021-09-15	2	12	2	2	0					TOW
9	4	2021-09-14	2	12	6	5	-1					TOW
11	9	2021-09-15	2	12	31	33	2					TOW
12	9	2021-09-15	2	12	48	49	1					TOW
13	1	2021-09-14	2	12	21	13	-8					TOW
14	2	2021-09-15	2	12	22	16	-6					TOW
15	9	2021-09-15	2	12	5	4	-1					TOW
16	6	2021-09-15	2	12	60	64	4					TOW
18	6	2021-09-15	2	12	34	20	-14					TOW
19	4	2021-09-14	2	12	43	31	-12					TOW
20	6	2021-09-15	2	12	29	30	1					TOW
21	1	2021-09-14	2	12	6	5	-1					TOW
22	10	2021-09-15	2	12	16	10	-6					TOW
23	8	2021-09-14	2	12	7	4	-3					TOW
24	3	2021-09-14	2	12	17	17	0					TOW
25	10	2021-09-15	2	12	23	20	-3					TOW
26	14	2021-09-15	2	12	0	3	3					TOW
27	2	2021-09-15	2	12	13	10	-3					TOW
28	5	2021-09-15	2	12	12	18	6					TOW
30	15	2021-09-15	2	12	14	11	-3					TOW
31	3	2021-09-14	2	12	12	7	-5					TOW
32	5	2021-09-15	2	12	1	1	0					TOW
3	14	2021-09-15	3	12	8	8	0					TOW
4	10	2021-09-15	3	12	18	14	-4					TOW
5	8	2021-09-14	3	12	12	10	-2					TOW
6	1	2021-09-14	3	12	4	3	-1					TOW
7	8	2021-09-14	3	12	1	3	2					TOW
9	4	2021-09-14	3	12	4	4	0					TOW
11	9	2021-09-15	3	12	54	54	0					TOW
12	9	2021-09-15	3	12	43	41	-2					TOW
13	1	2021-09-14	3	12	3	3	0					TOW
14	2	2021-09-15	3	12	13	11	-2					TOW
15	9	2021-09-15	3	12	2	1	-1					TOW
16	6	2021-09-15	3	12	53	55	2					TOW
18	6	2021-09-15	3	12	25	26	1					TOW
19	4	2021-09-14	3	12	70	61	-9					TOW
20	6	2021-09-15	3	12	31	26	-5					TOW
21	1	2021-09-14	3	12	5	3	-2					TOW
22	10	2021-09-15	3	12	13	8	-5					TOW
23	8	2021-09-14	3	12	1	1	0					TOW
24	3	2021-09-14	3	12	19	15	-4					TOW
25	10	2021-09-15	3	12	33	24	-9					TOW
27	2	2021-09-15	3	12	26	19	-7					TOW
28	5	2021-09-15	3	12	42	35	-7					TOW
30	15	2021-09-15	3	12	3	3	0					TOW
31	3	2021-09-14	3	12	10	10	0					TOW
32	5	2021-09-15	3	12	0	1	1					TOW
35	7	2021-09-14	3	12	0	1	1					TOW
36	3	2021-09-14	3	12	0	3	3					TOW
2	4	2021-09-18	1	13	8	8	0					TOW
4	10	2021-09-17	1	13	6	1	-5					TOW
9	4	2021-09-18	1	13	1	4	3					TOW
11	9	2021-09-17	1	13	52	42	-10					TOW
12	9	2021-09-17	1	13	41	37	-4					TOW
14	2	2021-09-17	1	13	2	2	0					TOW
15	9	2021-09-17	1	13	5	2	-3					TOW
16	6	2021-09-17	1	13	41	30	-11					TOW
18	6	2021-09-17	1	13	32	24	-8					TOW
19	4	2021-09-18	1	13	37	36	-1					TOW
20	6	2021-09-17	1	13	29	32	3					TOW
22	10	2021-09-17	1	13	8	3	-5					TOW
24	3	2021-09-18	1	13	2	1	-1					TOW
25	10	2021-09-17	1	13	22	16	-6					TOW
26	14	2021-09-17	1	13	0	2	2					TOW
28	5	2021-09-17	1	13	20	16	-4					TOW
2	4	2021-09-18	2	13	4	4	0					TOW
5	8	2021-09-18	2	13	1	1	0					TOW
9	4	2021-09-18	2	13	1	3	2					TOW
11	9	2021-09-17	2	13	37	46	9					TOW
12	9	2021-09-17	2	13	26	31	5					TOW
14	2	2021-09-17	2	13	2	5	3					TOW
15	9	2021-09-17	2	13	7	5	-2					TOW
16	6	2021-09-17	2	13	55	45	-10					TOW
18	6	2021-09-17	2	13	29	17	-12					TOW
19	4	2021-09-18	2	13	25	33	8					TOW
20	6	2021-09-17	2	13	40	34	-6					TOW
22	10	2021-09-17	2	13	5	4	-1					TOW
25	10	2021-09-17	2	13	3	2	-1					TOW
26	14	2021-09-17	2	13	3	1	-2					TOW
28	5	2021-09-17	2	13	8	8	0					TOW
31	3	2021-09-18	2	13	2	1	-1					TOW
2	4	2021-09-18	3	13	6	6	0					TOW
3	14	2021-09-17	3	13	2	3	1					TOW
4	10	2021-09-17	3	13	1	2	1					TOW
9	4	2021-09-18	3	13	2	2	0					TOW
11	9	2021-09-17	3	13	16	18	2					TOW
12	9	2021-09-17	3	13	10	11	1					TOW
14	2	2021-09-17	3	13	8	7	-1					TOW
15	9	2021-09-17	3	13	0	2	2					TOW
16	6	2021-09-17	3	13	41	49	8					TOW
18	6	2021-09-17	3	13	24	28	4					TOW
19	4	2021-09-18	3	13	11	12	1					TOW
20	6	2021-09-17	3	13	30	32	2					TOW
22	10	2021-09-17	3	13	7	3	-4					TOW
24	3	2021-09-18	3	13	1	1	0					TOW
25	10	2021-09-17	3	13	2	4	2					TOW
26	14	2021-09-17	3	13	1	1	0					TOW
28	5	2021-09-17	3	13	2	5	3					TOW

## Sheet: Colony Weight Data
Colony ID	Site ID	Date	Time (h)	Colony Weight (kg)	Colony Weight Normalised (kg)	Temperature (°C)	Humidity (%)	Time (min)	Recorder
6	1	2021-08-05	11:15:00	3.232	1.232	20.8	76		TOW
13	1	2021-08-05	11:36:00	3.177	1.177	21.6	76		TOW
21	1	2021-08-05	12:00:00	3.235	1.235	21.2	77		TOW
8	2	2021-08-05	11:21:00	3.282	1.282	20.3	79		TOW
14	2	2021-08-05	11:39:00	3.28	1.28	21.7	75		TOW
27	2	2021-08-05	12:18:00	3.218	1.218	22.4	77		TOW
24	3	2021-08-05	12:09:00	3.225	1.225	20.9	81		TOW
31	3	2021-08-05	12:30:00	3.32	1.32	22	77		TOW
36	3	2021-08-05	13:01:00	3.202	1.202	22.1	76		TOW
2	4	2021-08-05	11:03:00	3.211	1.211	20.3	78		TOW
9	4	2021-08-05	11:24:00	3.173	1.173	20.8	77		TOW
19	4	2021-08-05	11:54:00	3.386	1.386	21.8	76		TOW
1	5	2021-08-05	11:00:00	3.282	1.282	19.6	79		TOW
28	5	2021-08-05	12:21:00	3.334	1.334	22.4	77		TOW
32	5	2021-08-05	12:33:00	3.166	1.166	21.9	78		TOW
16	6	2021-08-05	11:45:00	3.167	1.167	22.3	76		TOW
18	6	2021-08-05	11:51:00	3.186	1.186	21.9	76		TOW
20	6	2021-08-05	11:57:00	3.342	1.342	21.6	77		TOW
10	7	2021-08-05	11:27:00	3.272	1.272	21.8	77		TOW
34	7	2021-08-05	12:39:00	3.213	1.213	21.8	77		TOW
35	7	2021-08-05	12:49:00	3.293	1.293	22.3	76		TOW
5	8	2021-08-05	11:12:00	3.147	1.147	20.7	78		TOW
7	8	2021-08-05	11:18:00	3.124	1.124	20.3	80		TOW
23	8	2021-08-05	12:06:00	3.505	1.505	20.7	81		TOW
11	9	2021-08-05	11:30:00	3.149	1.149	21.4	77		TOW
12	9	2021-08-05	11:33:00	3.332	1.332	21.4	76		TOW
15	9	2021-08-05	11:42:00	3.294	1.294	21.7	76		TOW
4	10	2021-08-05	11:09:00	3.232	1.232	19.7	79		TOW
22	10	2021-08-05	12:03:00	3.169	1.169	21.4	78		TOW
25	10	2021-08-05	12:12:00	3.356	1.356	21.6	79		TOW
3	14	2021-08-05	11:06:00	3.273	1.273	20.4	77		TOW
26	14	2021-08-05	12:15:00	3.333	1.333	21.7	79		TOW
29	14	2021-08-05	12:24:00	3.17	1.17	22.5	76		TOW
17	15	2021-08-05	11:48:00	3.286	1.286	22.2	76		TOW
30	15	2021-08-05	12:27:00	3.2	1.2	22.4	76		TOW
33	15	2021-08-05	12:36:00	3.282	1.282	21.7	77		TOW

## Sheet: Worker Weight Data
Worker ID	Colony ID	Site ID	Date	Time (h)	Time Point	Species	Worker Weight (g)	Worker Weight Ratio	Recorder	Notes
1	12	9	2021-08-11	10:51:00	2	bt	0.138		RC
2	12	9	2021-08-11	10:51:00	2	bt	0.191		RC
3	11	9	2021-08-11	10:51:00	2	bt	0.19		RC
4	15	9	2021-08-11	10:51:00	2	bt	0.201		RC
5	11	9	2021-08-11	10:51:00	2	bt	0.178		RC
6	11	9	2021-08-11	10:51:00	2	bt	0.211		RC
7	11	9	2021-08-11	10:51:00	2	bt	0.22		RC
8	11	9	2021-08-11	10:51:00	2	bt	0.288		RC
9	12	9	2021-08-11	10:51:00	2	bt	0.232		RC
10	12	9	2021-08-11	10:51:00	2	bt	0.272		RC
1		9	2021-08-11	10:51:00	2	vv	0.292		RC
2		9	2021-08-11	10:51:00	2	vv	0.373		RC
3		9	2021-08-11	10:51:00	2	vv	0.379		RC
4		9	2021-08-11	10:51:00	2	vv	0.331		RC
5		9	2021-08-11	10:51:00	2	vv	0.362		RC
6		9	2021-08-11	10:51:00	2	vv	0.442		RC
7		9	2021-08-11	10:51:00	2	vv	0.405		RC
8		9	2021-08-11	10:51:00	2	vv	0.354		RC
9		9	2021-08-11	10:51:00	2	vv	0.353		RC
10		9	2021-08-11	10:51:00	2	vv	0.374		RC
1	5	8	2021-08-12	11:15:00	2	bt	0.273		RC
2	23	8	2021-08-12	11:15:00	2	bt	0.183		RC
3	7	8	2021-08-12	11:15:00	2	bt	0.146		RC
4	23	8	2021-08-12	11:15:00	2	bt	0.152		RC
5	7	8	2021-08-12	11:15:00	2	bt	0.32		RC
6	7	8	2021-08-12	11:15:00	2	bt	0.28		RC
7	23	8	2021-08-12	11:15:00	2	bt	0.153		RC
8	7	8	2021-08-12	11:15:00	2	bt	0.137		RC
9	23	8	2021-08-12	11:15:00	2	bt	0.189		RC
10	23	8	2021-08-12	11:15:00	2	bt	0.169		RC
1		8	2021-08-12	11:15:00	2	vv	0.439		RC
2		8	2021-08-12	11:15:00	2	vv	0.338		RC
3		8	2021-08-12	11:15:00	2	vv	0.322		RC
4		8	2021-08-12	11:15:00	2	vv	0.327		RC
5		8	2021-08-12	11:15:00	2	vv	0.368		RC
6		8	2021-08-12	11:15:00	2	vv	0.277		RC
7		8	2021-08-12	11:15:00	2	vv	0.359		RC
8		8	2021-08-12	11:15:00	2	vv	0.456		RC
9		8	2021-08-12	11:15:00	2	vv	0.327		RC
10		8	2021-08-12	11:15:00	2	vv	0.299		RC
1	18	6	2021-08-13	12:50:00	3	bt	0.252		RC
2	18	6	2021-08-13	12:50:00	3	bt	0.149		RC
3	16	6	2021-08-13	12:50:00	3	bt	0.203		RC
4	20	6	2021-08-13	12:50:00	3	bt	0.273		RC
5	20	6	2021-08-13	12:50:00	3	bt	0.193		RC
6	20	6	2021-08-13	12:50:00	3	bt	0.186		RC
7	16	6	2021-08-13	12:50:00	3	bt	0.253		RC
8	18	6	2021-08-13	12:50:00	3	bt	0.171		RC
9	20	6	2021-08-13	12:50:00	3	bt	0.236		RC
10	16	6	2021-08-13	12:50:00	3	bt	0.255		RC
1		6	2021-08-13	12:50:00	3	vv	0.463		RC
2		6	2021-08-13	12:50:00	3	vv	0.414		RC
3		6	2021-08-13	12:50:00	3	vv	0.458		RC
4		6	2021-08-13	12:50:00	3	vv	0.332		RC
5		6	2021-08-13	12:50:00	3	vv	0.28		RC
6		6	2021-08-13	12:50:00	3	vv	0.508		RC
7		6	2021-08-13	12:50:00	3	vv	0.328		RC
8		6	2021-08-13	12:50:00	3	vv	0.287		RC
9		6	2021-08-13	12:50:00	3	vv	0.419		RC
10		6	2021-08-13	12:50:00	3	vv	0.363		RC
1	7	8	2021-08-14	11:20:00	3	bt	0.16		RC
2	7	8	2021-08-14	11:20:00	3	bt	0.203		RC
3	23	8	2021-08-14	11:20:00	3	bt	0.211		RC
4	5	8	2021-08-14	11:20:00	3	bt	0.151		RC
5	23	8	2021-08-14	11:20:00	3	bt	0.138		RC
6	5	8	2021-08-14	11:20:00	3	bt	0.139		RC
7	5	8	2021-08-14	11:20:00	3	bt	0.141		RC
8	23	8	2021-08-14	11:20:00	3	bt	0.368		RC
9	7	8	2021-08-14	11:20:00	3	bt	0.164		RC
10	7	8	2021-08-14	11:20:00	3	bt	0.185		RC
1		8	2021-08-14	11:20:00	3	vv	0.399		RC
2		8	2021-08-14	11:20:00	3	vv	0.404		RC
3		8	2021-08-14	11:20:00	3	vv	0.377		RC
4		8	2021-08-14	11:20:00	3	vv	0.308		RC
5		8	2021-08-14	11:20:00	3	vv	0.311		RC
6		8	2021-08-14	11:20:00	3	vv	0.313		RC
7		8	2021-08-14	11:20:00	3	vv	0.27		RC
8		8	2021-08-14	11:20:00	3	vv	0.251		RC
9		8	2021-08-14	11:20:00	3	vv	0.392		RC
10		8	2021-08-14	11:20:00	3	vv	0.303		RC
1	18	9	2021-08-15	13:16:00	4	bt	0.135		RC
2	20	9	2021-08-15	13:16:00	4	bt	0.157		RC
3	16	9	2021-08-15	13:16:00	4	bt	0.199		RC
4	18	9	2021-08-15	13:16:00	4	bt	0.2		RC
5	20	9	2021-08-15	13:16:00	4	bt	0.141		RC
6	20	9	2021-08-15	13:16:00	4	bt	0.175		RC
7	16	9	2021-08-15	13:16:00	4	bt	0.234		RC
8	20	9	2021-08-15	13:16:00	4	bt	0.195		RC
9	18	9	2021-08-15	13:16:00	4	bt	0.274		RC
10	20	9	2021-08-15	13:16:00	4	bt	0.151		RC
1		9	2021-08-15	13:16:00	4	vv	0.31		RC
2		9	2021-08-15	13:16:00	4	vv	0.327		RC
3		9	2021-08-15	13:16:00	4	vv	0.388		RC
4		9	2021-08-15	13:16:00	4	vv	0.378		RC
5		9	2021-08-15	13:16:00	4	vv	0.445		RC
6		9	2021-08-15	13:16:00	4	vv	0.359		RC
7		9	2021-08-15	13:16:00	4	vv	0.403		RC
8		9	2021-08-15	13:16:00	4	vv	0.346		RC
9		9	2021-08-15	13:16:00	4	vv	0.255		RC
10		9	2021-08-15	13:16:00	4	vv	0.376		RC
1	7	8	2021-08-16	11:04:00	4	bt	0.272		RC
2	23	8	2021-08-16	11:04:00	4	bt	0.307		RC
3	5	8	2021-08-16	11:04:00	4	bt	0.208		RC
4	5	8	2021-08-16	11:04:00	4	bt	0.232		RC
5	5	8	2021-08-16	11:04:00	4	bt	0.206		RC
6	7	8	2021-08-16	11:04:00	4	bt	0.219		RC
7	23	8	2021-08-16	11:04:00	4	bt	0.152		RC
8	23	8	2021-08-16	11:04:00	4	bt	0.146		RC
9	7	8	2021-08-16	11:04:00	4	bt	0.328		RC
10	23	8	2021-08-16	11:04:00	4	bt	0.191		RC
1		8	2021-08-16	11:04:00	4	vv	0.332		RC
2		8	2021-08-16	11:04:00	4	vv	0.276		RC
3		8	2021-08-16	11:04:00	4	vv	0.354		RC
4		8	2021-08-16	11:04:00	4	vv	0.321		RC
5		8	2021-08-16	11:04:00	4	vv	0.307		RC
6		8	2021-08-16	11:04:00	4	vv	0.44		RC
7		8	2021-08-16	11:04:00	4	vv	0.283		RC
8		8	2021-08-16	11:04:00	4	vv	0.325		RC
9		8	2021-08-16	11:04:00	4	vv	0.307		RC
10		8	2021-08-16	11:04:00	4	vv	0.291		RC
1	20	6	2021-08-17	15:30:00	5	bt	0.092		RC
2	18	6	2021-08-17	15:30:00	5	bt	0.217		RC
3	16	6	2021-08-17	15:30:00	5	bt	0.18		RC
4	16	6	2021-08-17	15:30:00	5	bt	0.242		RC
5	20	6	2021-08-17	15:30:00	5	bt	0.223		RC
6	20	6	2021-08-17	15:30:00	5	bt	0.142		RC
7	18	6	2021-08-17	15:30:00	5	bt	0.182		RC
8	16	6	2021-08-17	15:30:00	5	bt	0.195		RC
9	20	6	2021-08-17	15:30:00	5	bt	0.152		RC
10	16	6	2021-08-17	15:30:00	5	bt	0.222		RC
1		6	2021-08-17	15:30:00	5	vv	0.344		RC
2		6	2021-08-17	15:30:00	5	vv	0.362		RC
3		6	2021-08-17	15:30:00	5	vv	0.471		RC
4		6	2021-08-17	15:30:00	5	vv	0.331		RC
5		6	2021-08-17	15:30:00	5	vv	0.319		RC
6		6	2021-08-17	15:30:00	5	vv	0.393		RC
7		6	2021-08-17	15:30:00	5	vv	0.306		RC
8		6	2021-08-17	15:30:00	5	vv	0.251		RC
9		6	2021-08-17	15:30:00	5	vv	0.323		RC
10		6	2021-08-17	15:30:00	5	vv	0.322		RC
1	7	8	2021-08-18	11:05:00	5	bt	0.18		RC
2	5	8	2021-08-18	11:05:00	5	bt	0.292		RC
3	23	8	2021-08-18	11:05:00	5	bt	0.164		RC
4	7	8	2021-08-18	11:05:00	5	bt	0.131		RC
5	7	8	2021-08-18	11:05:00	5	bt	0.385		RC
6	23	8	2021-08-18	11:05:00	5	bt	0.147		RC
7	7	8	2021-08-18	11:05:00	5	bt	0.139		RC
8	5	8	2021-08-18	11:05:00	5	bt	0.145		RC
9	7	8	2021-08-18	11:05:00	5	bt	0.163		RC
10	5	8	2021-08-18	11:05:00	5	bt	0.188		RC
1		8	2021-08-18	11:05:00	5	vv	0.323		RC
2		8	2021-08-18	11:05:00	5	vv	0.299		RC
3		8	2021-08-18	11:05:00	5	vv	0.284		RC
4		8	2021-08-18	11:05:00	5	vv	0.277		RC
5		8	2021-08-18	11:05:00	5	vv	0.435		RC
6		8	2021-08-18	11:05:00	5	vv	0.34		RC
7		8	2021-08-18	11:05:00	5	vv	0.294		RC
8		8	2021-08-18	11:05:00	5	vv	0.244		RC
9		8	2021-08-18	11:05:00	5	vv	0.303		RC
10		8	2021-08-18	11:05:00	5	vv	0.374		RC
1	20	6	2021-08-19	15:29:00	6	bt	0.156		RC
2	18	6	2021-08-19	15:29:00	6	bt	0.201		RC
3	16	6	2021-08-19	15:29:00	6	bt	0.151		RC
4	16	6	2021-08-19	15:29:00	6	bt	0.217		RC
5	16	6	2021-08-19	15:29:00	6	bt	0.206		RC
6	16	6	2021-08-19	15:29:00	6	bt	0.209		RC
7	18	6	2021-08-19	15:29:00	6	bt	0.245		RC
8	18	6	2021-08-19	15:29:00	6	bt	0.138		RC
9	16	6	2021-08-19	15:29:00	6	bt	0.219		RC
10	18	6	2021-08-19	15:29:00	6	bt	0.175		RC
1		6	2021-08-19	15:29:00	6	vv	0.309		RC
2		6	2021-08-19	15:29:00	6	vv	0.37		RC
3		6	2021-08-19	15:29:00	6	vv	0.363		RC
4		6	2021-08-19	15:29:00	6	vv	0.34		RC
5		6	2021-08-19	15:29:00	6	vv	0.242		RC
6		6	2021-08-19	15:29:00	6	vv	0.338		RC
7		6	2021-08-19	15:29:00	6	vv	0.334		RC
8		6	2021-08-19	15:29:00	6	vv	0.363		RC
9		6	2021-08-19	15:29:00	6	vv	0.329		RC
10		6	2021-08-19	15:29:00	6	vv	0.31		RC
1	23	8	2021-08-20	11:27:00	6	bt	0.159		RC
2	5	8	2021-08-20	11:27:00	6	bt	0.199		RC
3	5	8	2021-08-20	11:27:00	6	bt	0.152		RC
4	5	8	2021-08-20	11:27:00	6	bt	0.319		RC
5	5	8	2021-08-20	11:27:00	6	bt	0.222		RC
6	23	8	2021-08-20	11:27:00	6	bt	0.179		RC
7	23	8	2021-08-20	11:27:00	6	bt	0.203		RC
8	7	8	2021-08-20	11:27:00	6	bt	0.183		RC
9	23	8	2021-08-20	11:27:00	6	bt	0.138		RC
10	7	8	2021-08-20	11:27:00	6	bt	0.16		RC
1		8	2021-08-20	11:27:00	6	vv	0.285		RC
2		8	2021-08-20	11:27:00	6	vv	0.395		RC
3		8	2021-08-20	11:27:00	6	vv	0.276		RC
4		8	2021-08-20	11:27:00	6	vv	0.302		RC
5		8	2021-08-20	11:27:00	6	vv	0.277		RC
6		8	2021-08-20	11:27:00	6	vv	0.269		RC
7		8	2021-08-20	11:27:00	6	vv	0.299		RC
8		8	2021-08-20	11:27:00	6	vv	0.378		RC
9		8	2021-08-20	11:27:00	6	vv	0.311		RC
10		8	2021-08-20	11:27:00	6	vv	0.218		RC
1	16	6	2021-08-21	17:27:00	7	bt	0.224		RC
2	20	6	2021-08-21	17:27:00	7	bt	0.119		RC
3	18	6	2021-08-21	17:27:00	7	bt	0.202		RC
4	16	6	2021-08-21	17:27:00	7	bt	0.224		RC
5	20	6	2021-08-21	17:27:00	7	bt	0.188		RC
6	20	6	2021-08-21	17:27:00	7	bt	0.195		RC
7	16	6	2021-08-21	17:27:00	7	bt	0.684		RC
8	16	6	2021-08-21	17:27:00	7	bt	0.263		RC
9	20	6	2021-08-21	17:27:00	7	bt	0.18		RC
10	20	6	2021-08-21	17:27:00	7	bt	0.147		RC
1		6	2021-08-21	17:27:00	7	vv	0.271		RC
2		6	2021-08-21	17:27:00	7	vv	0.272		RC
3		6	2021-08-21	17:27:00	7	vv	0.386		RC
4		6	2021-08-21	17:27:00	7	vv	0.355		RC
5		6	2021-08-21	17:27:00	7	vv	0.33		RC
6		6	2021-08-21	17:27:00	7	vv	0.34		RC
7		6	2021-08-21	17:27:00	7	vv	0.498		RC
8		6	2021-08-21	17:27:00	7	vv	0.381		RC
9		6	2021-08-21	17:27:00	7	vv	0.334		RC
10		6	2021-08-21	17:27:00	7	vv	0.448		RC
1	7	8	2021-08-22	17:10:00	7	bt	0.21		RC
2	5	8	2021-08-22	17:10:00	7	bt	0.176		RC
3	7	8	2021-08-22	17:10:00	7	bt	0.18		RC
4	5	8	2021-08-22	17:10:00	7	bt	0.171		RC
5	23	8	2021-08-22	17:10:00	7	bt	0.118		RC
6	7	8	2021-08-22	17:10:00	7	bt	0.26		RC
7	23	8	2021-08-22	17:10:00	7	bt	0.18		RC
8	23	8	2021-08-22	17:10:00	7	bt	0.232		RC
9	5	8	2021-08-22	17:10:00	7	bt	0.166		RC
10	5	8	2021-08-22	17:10:00	7	bt	0.142		RC
1		8	2021-08-22	17:10:00	7	vv	0.248		RC
2		8	2021-08-22	17:10:00	7	vv	0.339		RC
3		8	2021-08-22	17:10:00	7	vv	0.428		RC
4		8	2021-08-22	17:10:00	7	vv	0.313		RC
5		8	2021-08-22	17:10:00	7	vv	0.38		RC
6		8	2021-08-22	17:10:00	7	vv	0.314		RC
7		8	2021-08-22	17:10:00	7	vv	0.371		RC
8		8	2021-08-22	17:10:00	7	vv	0.39		RC
9		8	2021-08-22	17:10:00	7	vv	0.34		RC
10		8	2021-08-22	17:10:00	7	vv	0.192		RC
1	20	6	2021-08-23	15:13:00	8	bt	0.168		RC
2	20	6	2021-08-23	15:13:00	8	bt	0.228		RC
3	16	6	2021-08-23	15:13:00	8	bt	0.27		RC
4	18	6	2021-08-23	15:13:00	8	bt	0.255		RC
5	18	6	2021-08-23	15:13:00	8	bt	0.256		RC
6	16	6	2021-08-23	15:13:00	8	bt	0.197		RC
7	16	6	2021-08-23	15:13:00	8	bt	0.203		RC
8	18	6	2021-08-23	15:13:00	8	bt	0.23		RC
9	20	6	2021-08-23	15:13:00	8	bt	0.127		RC
10	16	6	2021-08-23	15:13:00	8	bt	0.205		RC
1		6	2021-08-23	15:13:00	8	vv	0.399		RC
2		6	2021-08-23	15:13:00	8	vv	0.378		RC
3		6	2021-08-23	15:13:00	8	vv	0.413		RC
4		6	2021-08-23	15:13:00	8	vv	0.432		RC
5		6	2021-08-23	15:13:00	8	vv	0.477		RC
6		6	2021-08-23	15:13:00	8	vv	0.41		RC
7		6	2021-08-23	15:13:00	8	vv	0.275		RC
8		6	2021-08-23	15:13:00	8	vv	0.392		RC
9		6	2021-08-23	15:13:00	8	vv	0.33		RC
10		6	2021-08-23	15:13:00	8	vv	0.328		RC
1	23	8	2021-08-24	10:17:00	8	bt	0.19		RC
2	23	8	2021-08-24	10:17:00	8	bt	0.184		RC
3	7	8	2021-08-24	10:17:00	8	bt	0.123		RC
4	5	8	2021-08-24	10:17:00	8	bt	0.152		RC
5	5	8	2021-08-24	10:17:00	8	bt	0.167		RC
6	7	8	2021-08-24	10:17:00	8	bt	0.179		RC
7	23	8	2021-08-24	10:17:00	8	bt	0.148		RC
8	23	8	2021-08-24	10:17:00	8	bt	0.111		RC
9	5	8	2021-08-24	10:17:00	8	bt	0.173		RC
10	7	8	2021-08-24	10:17:00	8	bt	0.144		RC
1		8	2021-08-24	10:17:00	8	vv	0.356		RC
2		8	2021-08-24	10:17:00	8	vv	0.288		RC
3		8	2021-08-24	10:17:00	8	vv	0.304		RC
4		8	2021-08-24	10:17:00	8	vv	0.352		RC
5		8	2021-08-24	10:17:00	8	vv	0.47		RC
6		8	2021-08-24	10:17:00	8	vv	0.378		RC
7		8	2021-08-24	10:17:00	8	vv	0.393		RC
8		8	2021-08-24	10:17:00	8	vv	0.365		RC
9		8	2021-08-24	10:17:00	8	vv	0.408		RC
10		8	2021-08-24	10:17:00	8	vv	0.332		RC
1	20	6	2021-08-25	15:16:00	9	bt	0.141		RC
2	18	6	2021-08-25	15:16:00	9	bt	0.217		RC
3	16	6	2021-08-25	15:16:00	9	bt	0.169		RC
4	16	6	2021-08-25	15:16:00	9	bt	0.297		RC
5	18	6	2021-08-25	15:16:00	9	bt	0.166		RC
6	20	6	2021-08-25	15:16:00	9	bt	0.162		RC
7	20	6	2021-08-25	15:16:00	9	bt	0.278		RC
8	18	6	2021-08-25	15:16:00	9	bt	0.198		RC
9	20	6	2021-08-25	15:16:00	9	bt	0.162		RC
10	16	6	2021-08-25	15:16:00	9	bt	0.148		RC
1		6	2021-08-25	15:16:00	9	vv	0.443		RC
2		6	2021-08-25	15:16:00	9	vv	0.365		RC
3		6	2021-08-25	15:16:00	9	vv	0.36		RC
4		6	2021-08-25	15:16:00	9	vv	0.358		RC
5		6	2021-08-25	15:16:00	9	vv	0.22		RC
6		6	2021-08-25	15:16:00	9	vv	0.311		RC
7		6	2021-08-25	15:16:00	9	vv	0.293		RC
8		6	2021-08-25	15:16:00	9	vv	0.358		RC
9		6	2021-08-25	15:16:00	9	vv	0.338		RC
10		6	2021-08-25	15:16:00	9	vv	0.416		RC
1	7	8	2021-08-26	11:21:00	9	bt	0.147		RC
2	7	8	2021-08-26	11:21:00	9	bt	0.166		RC
3	23	8	2021-08-26	11:21:00	9	bt	0.171		RC
4	5	8	2021-08-26	11:21:00	9	bt	0.368		RC
5	5	8	2021-08-26	11:21:00	9	bt	0.24		RC
6	5	8	2021-08-26	11:21:00	9	bt	0.278		RC
7	7	8	2021-08-26	11:21:00	9	bt	0.2		RC
8	7	8	2021-08-26	11:21:00	9	bt	0.185		RC
9	23	8	2021-08-26	11:21:00	9	bt	0.217		RC
10	23	8	2021-08-26	11:21:00	9	bt	0.178		RC
1		8	2021-08-26	11:21:00	9	vv	0.336		RC
2		8	2021-08-26	11:21:00	9	vv	0.432		RC
3		8	2021-08-26	11:21:00	9	vv	0.316		RC
4		8	2021-08-26	11:21:00	9	vv	0.354		RC
5		8	2021-08-26	11:21:00	9	vv	0.321		RC
6		8	2021-08-26	11:21:00	9	vv	0.318		RC
7		8	2021-08-26	11:21:00	9	vv	0.432		RC
8		8	2021-08-26	11:21:00	9	vv	0.315		RC
9		8	2021-08-26	11:21:00	9	vv	0.324		RC
10		8	2021-08-26	11:21:00	9	vv	0.339		RC
1	18	6	2021-08-27	15:44:00	10	bt	0.185		RC
2	20	6	2021-08-27	15:44:00	10	bt	0.218		RC
3	16	6	2021-08-27	15:44:00	10	bt	0.209		RC
4	20	6	2021-08-27	15:44:00	10	bt	0.126		RC
5	20	6	2021-08-27	15:44:00	10	bt	0.137		RC
6	16	6	2021-08-27	15:44:00	10	bt	0.199		RC
7	20	6	2021-08-27	15:44:00	10	bt	0.122		RC
8	16	6	2021-08-27	15:44:00	10	bt	0.232		RC
9	16	6	2021-08-27	15:44:00	10	bt	0.181		RC
10	18	6	2021-08-27	15:44:00	10	bt	0.196		RC
1		6	2021-08-27	15:44:00	10	vv	0.318		RC
2		6	2021-08-27	15:44:00	10	vv	0.432		RC
3		6	2021-08-27	15:44:00	10	vv	0.367		RC
4		6	2021-08-27	15:44:00	10	vv	0.39		RC
5		6	2021-08-27	15:44:00	10	vv	0.427		RC
6		6	2021-08-27	15:44:00	10	vv	0.461		RC
7		6	2021-08-27	15:44:00	10	vv	0.385		RC
8		6	2021-08-27	15:44:00	10	vv	0.433		RC
9		6	2021-08-27	15:44:00	10	vv	0.346		RC
10		6	2021-08-27	15:44:00	10	vv	0.303		RC
1	23	8	2021-08-28	12:40:00	10	bt	0.232		RC
2	23	8	2021-08-28	12:40:00	10	bt	0.239		RC
3	5	8	2021-08-28	12:40:00	10	bt	0.183		RC
4	23	8	2021-08-28	12:40:00	10	bt	0.186		RC
5	5	8	2021-08-28	12:40:00	10	bt	0.251		RC
6	7	8	2021-08-28	12:40:00	10	bt	0.234		RC
7	5	8	2021-08-28	12:40:00	10	bt	0.347		RC
8	7	8	2021-08-28	12:40:00	10	bt	0.217		RC
9	7	8	2021-08-28	12:40:00	10	bt	0.158		RC
10	5	8	2021-08-28	12:40:00	10	bt	0.183		RC
1		8	2021-08-28	12:40:00	10	vv	0.337		RC
2		8	2021-08-28	12:40:00	10	vv	0.4		RC
3		8	2021-08-28	12:40:00	10	vv	0.429		RC
4		8	2021-08-28	12:40:00	10	vv	0.444		RC
5		8	2021-08-28	12:40:00	10	vv	0.306		RC
6		8	2021-08-28	12:40:00	10	vv	0.289		RC
7		8	2021-08-28	12:40:00	10	vv	0.408		RC
8		8	2021-08-28	12:40:00	10	vv	0.371		RC
9		8	2021-08-28	12:40:00	10	vv	0.338		RC
10		8	2021-08-28	12:40:00	10	vv	0.454		RC
1	16	6	2021-08-29	17:50:00	11	bt	0.135		RC
2	20	6	2021-08-29	17:50:00	11	bt	0.246		RC
3	16	6	2021-08-29	17:50:00	11	bt	0.228		RC
4	18	6	2021-08-29	17:50:00	11	bt	0.242		RC
5	20	6	2021-08-29	17:50:00	11	bt	0.283		RC
6	18	6	2021-08-29	17:50:00	11	bt	0.154		RC
7	18	6	2021-08-29	17:50:00	11	bt	0.163		RC
8	16	6	2021-08-29	17:50:00	11	bt	0.133		RC
9	20	6	2021-08-29	17:50:00	11	bt	0.219		RC
10	20	6	2021-08-29	17:50:00	11	bt	0.103		RC
1		6	2021-08-29	17:50:00	11	vv	0.314		RC
2		6	2021-08-29	17:50:00	11	vv	0.268		RC
3		6	2021-08-29	17:50:00	11	vv	0.47		RC
4		6	2021-08-29	17:50:00	11	vv	0.386		RC
5		6	2021-08-29	17:50:00	11	vv	0.386		RC
6		6	2021-08-29	17:50:00	11	vv	0.479		RC
7		6	2021-08-29	17:50:00	11	vv	0.405		RC
8		6	2021-08-29	17:50:00	11	vv	0.357		RC
9		6	2021-08-29	17:50:00	11	vv	0.355		RC
10		6	2021-08-29	17:50:00	11	vv	0.436		RC
1	23	8	2021-08-30	12:14:00	11	bt	0.747		RC
2	7	8	2021-08-30	12:14:00	11	bt	0.334		RC
3	7	8	2021-08-30	12:14:00	11	bt	0.227		RC
4	23	8	2021-08-30	12:14:00	11	bt	0.251		RC
5	7	8	2021-08-30	12:14:00	11	bt	0.258		RC
6	5	8	2021-08-30	12:14:00	11	bt	0.189		RC
7	5	8	2021-08-30	12:14:00	11	bt	0.325		RC
8	5	8	2021-08-30	12:14:00	11	bt	0.257		RC
9	23	8	2021-08-30	12:14:00	11	bt	0.142		RC
10	5	8	2021-08-30	12:14:00	11	bt	0.236		RC
1		8	2021-08-30	12:14:00	11	vv	0.288		RC
2		8	2021-08-30	12:14:00	11	vv	0.359		RC
3		8	2021-08-30	12:14:00	11	vv	0.314		RC
4		8	2021-08-30	12:14:00	11	vv	0.47		RC
5		8	2021-08-30	12:14:00	11	vv	0.387		RC
6		8	2021-08-30	12:14:00	11	vv	0.447		RC
7		8	2021-08-30	12:14:00	11	vv	0.373		RC
8		8	2021-08-30	12:14:00	11	vv	0.331		RC
9		8	2021-08-30	12:14:00	11	vv	0.327		RC
10		8	2021-08-30	12:14:00	11	vv	0.345		RC
1	16	6	2021-08-31	15:01:00	12	bt	0.155		RC
2	20	6	2021-08-31	15:01:00	12	bt	0.112		RC
3	16	6	2021-08-31	15:01:00	12	bt	0.229		RC
4	20	6	2021-08-31	15:01:00	12	bt	0.119		RC
5	18	6	2021-08-31	15:01:00	12	bt	0.148		RC
6	18	6	2021-08-31	15:01:00	12	bt	0.175		RC
7	20	6	2021-08-31	15:01:00	12	bt	0.207		RC
8	18	6	2021-08-31	15:01:00	12	bt	0.211		RC
9	18	6	2021-08-31	15:01:00	12	bt	0.179		RC
10	16	6	2021-08-31	15:01:00	12	bt	0.147		RC
1		6	2021-08-31	15:01:00	12	vv	0.318		RC
2		6	2021-08-31	15:01:00	12	vv	0.41		RC
3		6	2021-08-31	15:01:00	12	vv	0.247		RC
4		6	2021-08-31	15:01:00	12	vv	0.471		RC
5		6	2021-08-31	15:01:00	12	vv	0.315		RC
6		6	2021-08-31	15:01:00	12	vv	0.45		RC
7		6	2021-08-31	15:01:00	12	vv	0.322		RC
8		6	2021-08-31	15:01:00	12	vv	0.407		RC
9		6	2021-08-31	15:01:00	12	vv	0.34		RC
10		6	2021-08-31	15:01:00	12	vv	0.387		RC
1	23	8	2021-09-02	11:04:00	12	bt	0.162		RC
2	7	8	2021-09-02	11:04:00	12	bt	0.318		RC
3	23	8	2021-09-02	11:04:00	12	bt	0.275		RC
4	5	8	2021-09-02	11:04:00	12	bt	0.177		RC
5	7	8	2021-09-02	11:04:00	12	bt	0.198		RC
6	23	8	2021-09-02	11:04:00	12	bt	0.231		RC
7	23	8	2021-09-02	11:04:00	12	bt	0.16		RC
8	7	8	2021-09-02	11:04:00	12	bt	0.181		RC
9	23	8	2021-09-02	11:04:00	12	bt	0.168		RC
10	23	8	2021-09-02	11:04:00	12	bt	0.202		RC
1		8	2021-09-02	11:04:00	12	vv	0.38		RC
2		8	2021-09-02	11:04:00	12	vv	0.412		RC
3		8	2021-09-02	11:04:00	12	vv	0.301		RC
4		8	2021-09-02	11:04:00	12	vv	0.263		RC
5		8	2021-09-02	11:04:00	12	vv	0.444		RC
6		8	2021-09-02	11:04:00	12	vv	0.433		RC
7		8	2021-09-02	11:04:00	12	vv	0.438		RC
8		8	2021-09-02	11:04:00	12	vv	0.342		RC
9		8	2021-09-02	11:04:00	12	vv	0.324		RC
10		8	2021-09-02	11:04:00	12	vv	0.248		RC
1	20	6	2021-09-03	16:11:00	13	bt	0.279		RC
2	16	6	2021-09-03	16:11:00	13	bt	0.239		RC
3	20	6	2021-09-03	16:11:00	13	bt	0.119		RC
4	20	6	2021-09-03	16:11:00	13	bt	0.138		RC
5	16	6	2021-09-03	16:11:00	13	bt	0.345		RC
6	16	6	2021-09-03	16:11:00	13	bt	0.278		RC
7	16	6	2021-09-03	16:11:00	13	bt	0.228		RC
8	18	6	2021-09-03	16:11:00	13	bt	0.213		RC
9	18	6	2021-09-03	16:11:00	13	bt	0.218		RC
10	18	6	2021-09-03	16:11:00	13	bt	0.231		RC
1		6	2021-09-03	16:11:00	13	vv	0.37		RC
2		6	2021-09-03	16:11:00	13	vv	0.398		RC
3		6	2021-09-03	16:11:00	13	vv	0.453		RC
4		6	2021-09-03	16:11:00	13	vv	0.462		RC
5		6	2021-09-03	16:11:00	13	vv	0.369		RC
6		6	2021-09-03	16:11:00	13	vv	0.492		RC
7		6	2021-09-03	16:11:00	13	vv	0.555		RC
8		6	2021-09-03	16:11:00	13	vv	0.467		RC
9		6	2021-09-03	16:11:00	13	vv	0.37		RC
10		6	2021-09-03	16:11:00	13	vv	0.446		RC
1	23	8	2021-09-04	13:01:00	13	bt	0.136		RC
2	5	8	2021-09-04	13:01:00	13	bt	0.222		RC
3	5	8	2021-09-04	13:01:00	13	bt	0.309		RC
4	23	8	2021-09-04	13:01:00	13	bt	0.224		RC
5	7	8	2021-09-04	13:01:00	13	bt	0.141		RC
6	5	8	2021-09-04	13:01:00	13	bt	0.207		RC
7	7	8	2021-09-04	13:01:00	13	bt	0.192		RC
8	7	8	2021-09-04	13:01:00	13	bt	0.213		RC
9	23	8	2021-09-04	13:01:00	13	bt	0.087		RC
10	23	8	2021-09-04	13:01:00	13	bt	0.106		RC
1		8	2021-09-04	13:01:00	13	vv	0.286		RC
2		8	2021-09-04	13:01:00	13	vv	0.292		RC
3		8	2021-09-04	13:01:00	13	vv	0.244		RC
4		8	2021-09-04	13:01:00	13	vv	0.294		RC
5		8	2021-09-04	13:01:00	13	vv	0.283		RC
6		8	2021-09-04	13:01:00	13	vv	0.258		RC
7		8	2021-09-04	13:01:00	13	vv	0.332		RC
8		8	2021-09-04	13:01:00	13	vv	0.213		RC
9		8	2021-09-04	13:01:00	13	vv	0.411		RC
10		8	2021-09-04	13:01:00	13	vv	0.207		RC
1	20	6	2021-09-05	16:50:00	14	bt	0.242		RC
2	16	6	2021-09-05	16:50:00	14	bt	0.148		RC
3	18	6	2021-09-05	16:50:00	14	bt	0.153		RC
4	18	6	2021-09-05	16:50:00	14	bt	0.183		RC
5	16	6	2021-09-05	16:50:00	14	bt	0.135		RC
6	18	6	2021-09-05	16:50:00	14	bt	0.186		RC
7	16	6	2021-09-05	16:50:00	14	bt	0.176		RC
8	16	6	2021-09-05	16:50:00	14	bt	0.213		RC
9	20	6	2021-09-05	16:50:00	14	bt	0.249		RC
10	20	6	2021-09-05	16:50:00	14	bt	0.263		RC
1		6	2021-09-05	16:50:00	14	vv	0.481		RC
2		6	2021-09-05	16:50:00	14	vv	0.337		RC
3		6	2021-09-05	16:50:00	14	vv	0.452		RC
4		6	2021-09-05	16:50:00	14	vv	0.355		RC
5		6	2021-09-05	16:50:00	14	vv	0.357		RC
6		6	2021-09-05	16:50:00	14	vv	0.265		RC
7		6	2021-09-05	16:50:00	14	vv	0.34		RC
8		6	2021-09-05	16:50:00	14	vv	0.379		RC
9		6	2021-09-05	16:50:00	14	vv	0.427		RC
10		6	2021-09-05	16:50:00	14	vv	0.233		RC
1	5	8	2021-09-06	11:20:00	14	bt	0.247		RC
2	7	8	2021-09-06	11:20:00	14	bt	0.162		RC
3	7	8	2021-09-06	11:20:00	14	bt	0.178		RC
4	5	8	2021-09-06	11:20:00	14	bt	0.173		RC
5	5	8	2021-09-06	11:20:00	14	bt	0.29		RC
6	23	8	2021-09-06	11:20:00	14	bt	0.123		RC
7	7	8	2021-09-06	11:20:00	14	bt	0.169		RC
8	5	8	2021-09-06	11:20:00	14	bt	0.169		RC
9	23	8	2021-09-06	11:20:00	14	bt	0.142		RC
10	23	8	2021-09-06	11:20:00	14	bt	0.122		RC
1		8	2021-09-06	11:20:00	14	vv	0.342		RC
2		8	2021-09-06	11:20:00	14	vv	0.273		RC
3		8	2021-09-06	11:20:00	14	vv	0.24		RC
4		8	2021-09-06	11:20:00	14	vv	0.323		RC
5		8	2021-09-06	11:20:00	14	vv	0.267		RC
6		8	2021-09-06	11:20:00	14	vv	0.341		RC
7		8	2021-09-06	11:20:00	14	vv	0.353		RC
8		8	2021-09-06	11:20:00	14	vv	0.301		RC
9		8	2021-09-06	11:20:00	14	vv	0.282		RC
10		8	2021-09-06	11:20:00	14	vv	0.311		RC
1	16	6	2021-09-07	10:23:00	15	bt	0.191		RC
2	16	6	2021-09-07	10:23:00	15	bt	0.256		RC
3	16	6	2021-09-07	10:23:00	15	bt	0.292		RC
4	16	6	2021-09-07	10:23:00	15	bt	0.435		RC
5	18	6	2021-09-07	10:23:00	15	bt	0.113		RC
6	16	6	2021-09-07	10:23:00	15	bt	0.466		RC
7	18	6	2021-09-07	10:23:00	15	bt	0.321		RC
8	16	6	2021-09-07	10:23:00	15	bt	0.329		RC
9	16	6	2021-09-07	10:23:00	15	bt	0.404		RC
10	18	6	2021-09-07	10:23:00	15	bt	0.192		RC
1		6	2021-09-07	10:23:00	15	vv	0.357		RC
2		6	2021-09-07	10:23:00	15	vv	0.442		RC
3		6	2021-09-07	10:23:00	15	vv	0.332		RC
4		6	2021-09-07	10:23:00	15	vv	0.398		RC
5		6	2021-09-07	10:23:00	15	vv	0.328		RC
6		6	2021-09-07	10:23:00	15	vv	0.249		RC
7		6	2021-09-07	10:23:00	15	vv	0.458		RC
8		6	2021-09-07	10:23:00	15	vv	0.383		RC
9		6	2021-09-07	10:23:00	15	vv	0.4		RC
10		6	2021-09-07	10:23:00	15	vv	0.281		RC
1	5	8	2021-09-08	17:30:00	15	bt	0.162		RC
2	23	8	2021-09-08	17:30:00	15	bt	0.349		RC
3	23	8	2021-09-08	17:30:00	15	bt	0.239		RC
4	23	8	2021-09-08	17:30:00	15	bt	0.183		RC
5	5	8	2021-09-08	17:30:00	15	bt	0.161		RC
6	23	8	2021-09-08	17:30:00	15	bt	0.178		RC
7	7	8	2021-09-08	17:30:00	15	bt	0.192		RC
8	5	8	2021-09-08	17:30:00	15	bt	0.21		RC
9	5	8	2021-09-08	17:30:00	15	bt	0.194		RC
10	5	8	2021-09-08	17:30:00	15	bt	0.112		RC
1		8	2021-09-08	17:30:00	15	vv	0.395		RC
2		8	2021-09-08	17:30:00	15	vv	0.394		RC
3		8	2021-09-08	17:30:00	15	vv	0.422		RC
4		8	2021-09-08	17:30:00	15	vv	0.355		RC
5		8	2021-09-08	17:30:00	15	vv	0.267		RC
6		8	2021-09-08	17:30:00	15	vv	0.458		RC
7		8	2021-09-08	17:30:00	15	vv	0.282		RC
8		8	2021-09-08	17:30:00	15	vv	0.43		RC
9		8	2021-09-08	17:30:00	15	vv	0.501		RC
10		8	2021-09-08	17:30:00	15	vv	0.363		RC
1	7	8	2021-09-10	14:53:00	16	bt	0.171		PK
2	5	8	2021-09-10	14:53:00	16	bt	0.234		PK
3	23	8	2021-09-10	14:53:00	16	bt	0.108		PK
4	23	8	2021-09-10	14:53:00	16	bt	0.096		PK
5	5	8	2021-09-10	14:53:00	16	bt	0.124		PK
6	23	8	2021-09-10	14:53:00	16	bt	0.209		PK
7	7	8	2021-09-10	14:53:00	16	bt	0.128		PK
8	5	8	2021-09-10	14:53:00	16	bt	0.239		PK
9	5	8	2021-09-10	14:53:00	16	bt	0.234		PK
10	7	8	2021-09-10	14:53:00	16	bt	0.211		PK
1		8	2021-09-10	14:53:00	16	vv	0.361		PK
2		8	2021-09-10	14:53:00	16	vv	0.456		PK
3		8	2021-09-10	14:53:00	16	vv	0.26		PK
4		8	2021-09-10	14:53:00	16	vv	0.331		PK
5		8	2021-09-10	14:53:00	16	vv	0.34		PK
6		8	2021-09-10	14:53:00	16	vv	0.394		PK
7		8	2021-09-10	14:53:00	16	vv	0.346		PK
8		8	2021-09-10	14:53:00	16	vv	0.5		PK
9		8	2021-09-10	14:53:00	16	vv	0.462		PK
10		8	2021-09-10	14:53:00	16	vv	0.515		PK
1	20	6	2021-09-11	16:38:00	16	bt	0.23		PK
2	16	6	2021-09-11	16:38:00	16	bt	0.15		PK
3	20	6	2021-09-11	16:38:00	16	bt	0.199		PK
4	16	6	2021-09-11	16:38:00	16	bt	0.231		PK
5	18	6	2021-09-11	16:38:00	16	bt	0.184		PK
6	18	6	2021-09-11	16:38:00	16	bt	0.243		PK
7	16	6	2021-09-11	16:38:00	16	bt	0.176		PK
8	18	6	2021-09-11	16:38:00	16	bt	0.148		PK
9	20	6	2021-09-11	16:38:00	16	bt	0.105		PK
10	20	6	2021-09-11	16:38:00	16	bt	0.223		PK
1		6	2021-09-11	16:38:00	16	vv	0.332		PK
2		6	2021-09-11	16:38:00	16	vv	0.361		PK
3		6	2021-09-11	16:38:00	16	vv	0.321		PK
4		6	2021-09-11	16:38:00	16	vv	0.343		PK
5		6	2021-09-11	16:38:00	16	vv	0.368		PK
6		6	2021-09-11	16:38:00	16	vv	0.386		PK
7		6	2021-09-11	16:38:00	16	vv	0.188		PK
8		6	2021-09-11	16:38:00	16	vv	0.366		PK
9		6	2021-09-11	16:38:00	16	vv	0.278		PK
10		6	2021-09-11	16:38:00	16	vv	0.285		PK
1	23	8	2021-09-12	14:58:00	17	bt	0.216		PK
2	5	8	2021-09-12	14:58:00	17	bt	0.151		PK
3	7	8	2021-09-12	14:58:00	17	bt	0.104		PK
4	23	8	2021-09-12	14:58:00	17	bt	0.135		PK
5	7	8	2021-09-12	14:58:00	17	bt	0.151		PK
6	5	8	2021-09-12	14:58:00	17	bt	0.243		PK
7	23	8	2021-09-12	14:58:00	17	bt	0.255		PK
8	7	8	2021-09-12	14:58:00	17	bt	0.116		PK
9	23	8	2021-09-12	14:58:00	17	bt	0.15		PK
10	5	8	2021-09-12	14:58:00	17	bt	0.109		PK
1		8	2021-09-12	14:58:00	17	vv	0.38		PK
2		8	2021-09-12	14:58:00	17	vv	0.418		PK
3		8	2021-09-12	14:58:00	17	vv	0.425		PK
4		8	2021-09-12	14:58:00	17	vv	0.462		PK
5		8	2021-09-12	14:58:00	17	vv	0.561		PK
6		8	2021-09-12	14:58:00	17	vv	0.341		PK
7		8	2021-09-12	14:58:00	17	vv	0.291		PK
8		8	2021-09-12	14:58:00	17	vv	0.327		PK
9		8	2021-09-12	14:58:00	17	vv	0.406		PK
10		8	2021-09-12	14:58:00	17	vv	0.452		PK
1	16	6	2021-09-13	15:21:00	17	bt	0.213		RC
2	16	6	2021-09-13	15:21:00	17	bt	0.215		RC
3	18	6	2021-09-13	15:21:00	17	bt	0.159		RC
4	18	6	2021-09-13	15:21:00	17	bt	0.117		RC
5	20	6	2021-09-13	15:21:00	17	bt	0.13		RC
6	20	6	2021-09-13	15:21:00	17	bt	0.278		RC
7	18	6	2021-09-13	15:21:00	17	bt	0.194		RC
8	20	6	2021-09-13	15:21:00	17	bt	0.175		RC
9	16	6	2021-09-13	15:21:00	17	bt	0.22		RC
10	16	6	2021-09-13	15:21:00	17	bt	0.134		RC
1		6	2021-09-13	15:21:00	17	vv	0.235		RC
2		6	2021-09-13	15:21:00	17	vv	0.368		RC
3		6	2021-09-13	15:21:00	17	vv	0.391		RC
4		6	2021-09-13	15:21:00	17	vv	0.431		RC
5		6	2021-09-13	15:21:00	17	vv	0.399		RC
6		6	2021-09-13	15:21:00	17	vv	0.328		RC
7		6	2021-09-13	15:21:00	17	vv	0.268		RC
8		6	2021-09-13	15:21:00	17	vv	0.338		RC
9		6	2021-09-13	15:21:00	17	vv	0.368		RC
10		6	2021-09-13	15:21:00	17	vv	0.235		RC
1	7	8	2021-09-14	11:14:00	18	bt	0.25		RC
2	5	8	2021-09-14	11:14:00	18	bt	0.247		RC
3	5	8	2021-09-14	11:14:00	18	bt	0.341		RC
4	5	8	2021-09-14	11:14:00	18	bt	0.108		RC
5	5	8	2021-09-14	11:14:00	18	bt	0.126		RC
6	5	8	2021-09-14	11:14:00	18	bt	0.237		RC
7	5	8	2021-09-14	11:14:00	18	bt	0.341		RC
8	7	8	2021-09-14	11:14:00	18	bt	0.314		RC
9	23	8	2021-09-14	11:14:00	18	bt	0.099		RC
10	5	8	2021-09-14	11:14:00	18	bt	0.219		RC
1		8	2021-09-14	11:14:00	18	vv	0.414		RC
2		8	2021-09-14	11:14:00	18	vv	0.368		RC
3		8	2021-09-14	11:14:00	18	vv	0.546		RC
4		8	2021-09-14	11:14:00	18	vv	0.459		RC
5		8	2021-09-14	11:14:00	18	vv	0.348		RC
6		8	2021-09-14	11:14:00	18	vv	0.365		RC
7		8	2021-09-14	11:14:00	18	vv	0.317		RC
8		8	2021-09-14	11:14:00	18	vv	0.399		RC
9		8	2021-09-14	11:14:00	18	vv	0.323		RC
10		8	2021-09-14	11:14:00	18	vv	0.286		RC
1	18	6	2021-09-15	15:52:00	18	bt	0.318		RC
2	20	6	2021-09-15	15:52:00	18	bt	0.078		RC
3	16	6	2021-09-15	15:52:00	18	bt	0.358		RC
4	20	6	2021-09-15	15:52:00	18	bt	0.24		RC
5	20	6	2021-09-15	15:52:00	18	bt	0.197		RC
6	16	6	2021-09-15	15:52:00	18	bt	0.161		RC
7	16	6	2021-09-15	15:52:00	18	bt	0.39		RC
8	16	6	2021-09-15	15:52:00	18	bt	0.129		RC
9	18	6	2021-09-15	15:52:00	18	bt	0.2		RC
10	18	6	2021-09-15	15:52:00	18	bt	0.213		RC
1		6	2021-09-15	15:52:00	18	vv	0.494		RC
2		6	2021-09-15	15:52:00	18	vv	0.385		RC
3		6	2021-09-15	15:52:00	18	vv	0.434		RC
4		6	2021-09-15	15:52:00	18	vv	0.305		RC
5		6	2021-09-15	15:52:00	18	vv	0.273		RC
6		6	2021-09-15	15:52:00	18	vv	0.424		RC
7		6	2021-09-15	15:52:00	18	vv	0.201		RC
8		6	2021-09-15	15:52:00	18	vv	0.337		RC
9		6	2021-09-15	15:52:00	18	vv	0.393		RC
10		6	2021-09-15	15:52:00	18	vv	0.339		RC
1	5	8	2021-09-16	14:15:00	19	bt	0.102		RC
2	23	8	2021-09-16	14:15:00	19	bt	0.329		RC
3	5	8	2021-09-16	14:15:00	19	bt	0.173		RC
4	23	8	2021-09-16	14:15:00	19	bt	0.24		RC
5	23	8	2021-09-16	14:15:00	19	bt	0.26		RC
6	5	8	2021-09-16	14:15:00	19	bt	0.131		RC
7	7	8	2021-09-16	14:15:00	19	bt	0.307		RC
8	7	8	2021-09-16	14:15:00	19	bt	0.279		RC
9	5	8	2021-09-16	14:15:00	19	bt	0.239		RC
10	5	8	2021-09-16	14:15:00	19	bt	0.686		RC
1		8	2021-09-16	14:15:00	19	vv	0.351		RC
2		8	2021-09-16	14:15:00	19	vv	0.33		RC
3		8	2021-09-16	14:15:00	19	vv	0.245		RC
4		8	2021-09-16	14:15:00	19	vv	0.402		RC
5		8	2021-09-16	14:15:00	19	vv	0.334		RC
6		8	2021-09-16	14:15:00	19	vv	0.327		RC
7		8	2021-09-16	14:15:00	19	vv	0.441		RC
8		8	2021-09-16	14:15:00	19	vv	0.261		RC
9		8	2021-09-16	14:15:00	19	vv	0.434		RC
10		8	2021-09-16	14:15:00	19	vv	0.448		RC
1		9	2021-08-11	10:51:00	2	r	2.11594		RC
2		9	2021-08-11	10:51:00	2	r	1.95288		RC
3		9	2021-08-11	10:51:00	2	r	1.99474		RC
4		9	2021-08-11	10:51:00	2	r	1.64677		RC
5		9	2021-08-11	10:51:00	2	r	2.03371		RC
6		9	2021-08-11	10:51:00	2	r	2.09479		RC
7		9	2021-08-11	10:51:00	2	r	1.84091		RC
8		9	2021-08-11	10:51:00	2	r	1.22917		RC
9		9	2021-08-11	10:51:00	2	r	1.52155		RC
10		9	2021-08-11	10:51:00	2	r	1.375		RC
1		8	2021-08-12	11:15:00	2	r	1.60806		RC
2		8	2021-08-12	11:15:00	2	r	1.84699		RC
3		8	2021-08-12	11:15:00	2	r	2.20548		RC
4		8	2021-08-12	11:15:00	2	r	2.15132		RC
5		8	2021-08-12	11:15:00	2	r	1.15		RC
6		8	2021-08-12	11:15:00	2	r	0.989286		RC
7		8	2021-08-12	11:15:00	2	r	2.34641		RC
8		8	2021-08-12	11:15:00	2	r	3.32847		RC
9		8	2021-08-12	11:15:00	2	r	1.73016		RC
10		8	2021-08-12	11:15:00	2	r	1.76923		RC
1		6	2021-08-13	12:50:00	3	r	1.8373		RC
2		6	2021-08-13	12:50:00	3	r	2.77852		RC
3		6	2021-08-13	12:50:00	3	r	2.25616		RC
4		6	2021-08-13	12:50:00	3	r	1.21612		RC
5		6	2021-08-13	12:50:00	3	r	1.45078		RC
6		6	2021-08-13	12:50:00	3	r	2.73118		RC
7		6	2021-08-13	12:50:00	3	r	1.29644		RC
8		6	2021-08-13	12:50:00	3	r	1.67836		RC
9		6	2021-08-13	12:50:00	3	r	1.77542		RC
10		6	2021-08-13	12:50:00	3	r	1.42353		RC
1		8	2021-08-14	11:20:00	3	r	2.49375		RC
2		8	2021-08-14	11:20:00	3	r	1.99015		RC
3		8	2021-08-14	11:20:00	3	r	1.78673		RC
4		8	2021-08-14	11:20:00	3	r	2.03974		RC
5		8	2021-08-14	11:20:00	3	r	2.25362		RC
6		8	2021-08-14	11:20:00	3	r	2.2518		RC
7		8	2021-08-14	11:20:00	3	r	1.91489		RC
8		8	2021-08-14	11:20:00	3	r	0.682065		RC
9		8	2021-08-14	11:20:00	3	r	2.39024		RC
10		8	2021-08-14	11:20:00	3	r	1.63784		RC
1		9	2021-08-15	13:16:00	4	r	2.2963		RC
2		9	2021-08-15	13:16:00	4	r	2.0828		RC
3		9	2021-08-15	13:16:00	4	r	1.94975		RC
4		9	2021-08-15	13:16:00	4	r	1.89		RC
5		9	2021-08-15	13:16:00	4	r	3.15603		RC
6		9	2021-08-15	13:16:00	4	r	2.05143		RC
7		9	2021-08-15	13:16:00	4	r	1.72222		RC
8		9	2021-08-15	13:16:00	4	r	1.77436		RC
9		9	2021-08-15	13:16:00	4	r	0.930657		RC
10		9	2021-08-15	13:16:00	4	r	2.49007		RC
1		8	2021-08-16	11:04:00	4	r	1.22059		RC
2		8	2021-08-16	11:04:00	4	r	0.899023		RC
3		8	2021-08-16	11:04:00	4	r	1.70192		RC
4		8	2021-08-16	11:04:00	4	r	1.38362		RC
5		8	2021-08-16	11:04:00	4	r	1.49029		RC
6		8	2021-08-16	11:04:00	4	r	2.00913		RC
7		8	2021-08-16	11:04:00	4	r	1.86184		RC
8		8	2021-08-16	11:04:00	4	r	2.22603		RC
9		8	2021-08-16	11:04:00	4	r	0.935976		RC
10		8	2021-08-16	11:04:00	4	r	1.52356		RC
1		6	2021-08-17	15:30:00	5	r	3.73913		RC
2		6	2021-08-17	15:30:00	5	r	1.6682		RC
3		6	2021-08-17	15:30:00	5	r	2.61667		RC
4		6	2021-08-17	15:30:00	5	r	1.36777		RC
5		6	2021-08-17	15:30:00	5	r	1.43049		RC
6		6	2021-08-17	15:30:00	5	r	2.76761		RC
7		6	2021-08-17	15:30:00	5	r	1.68132		RC
8		6	2021-08-17	15:30:00	5	r	1.28718		RC
9		6	2021-08-17	15:30:00	5	r	2.125		RC
10		6	2021-08-17	15:30:00	5	r	1.45045		RC
1		8	2021-08-18	11:05:00	5	r	1.79444		RC
2		8	2021-08-18	11:05:00	5	r	1.02397		RC
3		8	2021-08-18	11:05:00	5	r	1.73171		RC
4		8	2021-08-18	11:05:00	5	r	2.1145		RC
5		8	2021-08-18	11:05:00	5	r	1.12987		RC
6		8	2021-08-18	11:05:00	5	r	2.31293		RC
7		8	2021-08-18	11:05:00	5	r	2.11511		RC
8		8	2021-08-18	11:05:00	5	r	1.68276		RC
9		8	2021-08-18	11:05:00	5	r	1.8589		RC
10		8	2021-08-18	11:05:00	5	r	1.98936		RC
1		6	2021-08-19	15:29:00	6	r	1.98077		RC
2		6	2021-08-19	15:29:00	6	r	1.8408		RC
3		6	2021-08-19	15:29:00	6	r	2.40397		RC
4		6	2021-08-19	15:29:00	6	r	1.56682		RC
5		6	2021-08-19	15:29:00	6	r	1.17476		RC
6		6	2021-08-19	15:29:00	6	r	1.61722		RC
7		6	2021-08-19	15:29:00	6	r	1.36327		RC
8		6	2021-08-19	15:29:00	6	r	2.63043		RC
9		6	2021-08-19	15:29:00	6	r	1.50228		RC
10		6	2021-08-19	15:29:00	6	r	1.77143		RC
1		8	2021-08-20	11:27:00	6	r	1.79245		RC
2		8	2021-08-20	11:27:00	6	r	1.98492		RC
3		8	2021-08-20	11:27:00	6	r	1.81579		RC
4		8	2021-08-20	11:27:00	6	r	0.946708		RC
5		8	2021-08-20	11:27:00	6	r	1.24775		RC
6		8	2021-08-20	11:27:00	6	r	1.50279		RC
7		8	2021-08-20	11:27:00	6	r	1.47291		RC
8		8	2021-08-20	11:27:00	6	r	2.06557		RC
9		8	2021-08-20	11:27:00	6	r	2.25362		RC
10		8	2021-08-20	11:27:00	6	r	1.3625		RC
1		6	2021-08-21	17:27:00	7	r	1.20982		RC
2		6	2021-08-21	17:27:00	7	r	2.28571		RC
3		6	2021-08-21	17:27:00	7	r	1.91089		RC
4		6	2021-08-21	17:27:00	7	r	1.58482		RC
5		6	2021-08-21	17:27:00	7	r	1.75532		RC
6		6	2021-08-21	17:27:00	7	r	1.74359		RC
7		6	2021-08-21	17:27:00	7	r	0.72807		RC
8		6	2021-08-21	17:27:00	7	r	1.44867		RC
9		6	2021-08-21	17:27:00	7	r	1.85556		RC
10		6	2021-08-21	17:27:00	7	r	3.04762		RC
1		8	2021-08-22	17:10:00	7	r	1.18095		RC
2		8	2021-08-22	17:10:00	7	r	1.92614		RC
3		8	2021-08-22	17:10:00	7	r	2.37778		RC
4		8	2021-08-22	17:10:00	7	r	1.83041		RC
5		8	2021-08-22	17:10:00	7	r	3.22034		RC
6		8	2021-08-22	17:10:00	7	r	1.20769		RC
7		8	2021-08-22	17:10:00	7	r	2.06111		RC
8		8	2021-08-22	17:10:00	7	r	1.68103		RC
9		8	2021-08-22	17:10:00	7	r	2.04819		RC
10		8	2021-08-22	17:10:00	7	r	1.35211		RC
1		6	2021-08-23	15:13:00	8	r	2.375		RC
2		6	2021-08-23	15:13:00	8	r	1.65789		RC
3		6	2021-08-23	15:13:00	8	r	1.52963		RC
4		6	2021-08-23	15:13:00	8	r	1.69412		RC
5		6	2021-08-23	15:13:00	8	r	1.86328		RC
6		6	2021-08-23	15:13:00	8	r	2.08122		RC
7		6	2021-08-23	15:13:00	8	r	1.35468		RC
8		6	2021-08-23	15:13:00	8	r	1.70435		RC
9		6	2021-08-23	15:13:00	8	r	2.59843		RC
10		6	2021-08-23	15:13:00	8	r	1.6		RC
1		8	2021-08-24	10:17:00	8	r	1.87368		RC
2		8	2021-08-24	10:17:00	8	r	1.56522		RC
3		8	2021-08-24	10:17:00	8	r	2.47154		RC
4		8	2021-08-24	10:17:00	8	r	2.31579		RC
5		8	2021-08-24	10:17:00	8	r	2.81437		RC
6		8	2021-08-24	10:17:00	8	r	2.11173		RC
7		8	2021-08-24	10:17:00	8	r	2.65541		RC
8		8	2021-08-24	10:17:00	8	r	3.28829		RC
9		8	2021-08-24	10:17:00	8	r	2.35838		RC
10		8	2021-08-24	10:17:00	8	r	2.30556		RC
1		6	2021-08-25	15:16:00	9	r	3.14184		RC
2		6	2021-08-25	15:16:00	9	r	1.68203		RC
3		6	2021-08-25	15:16:00	9	r	2.13018		RC
4		6	2021-08-25	15:16:00	9	r	1.20539		RC
5		6	2021-08-25	15:16:00	9	r	1.3253		RC
6		6	2021-08-25	15:16:00	9	r	1.91975		RC
7		6	2021-08-25	15:16:00	9	r	1.05396		RC
8		6	2021-08-25	15:16:00	9	r	1.80808		RC
9		6	2021-08-25	15:16:00	9	r	2.08642		RC
10		6	2021-08-25	15:16:00	9	r	2.81081		RC
1		8	2021-08-26	11:21:00	9	r	2.28571		RC
2		8	2021-08-26	11:21:00	9	r	2.60241		RC
3		8	2021-08-26	11:21:00	9	r	1.84795		RC
4		8	2021-08-26	11:21:00	9	r	0.961957		RC
5		8	2021-08-26	11:21:00	9	r	1.3375		RC
6		8	2021-08-26	11:21:00	9	r	1.14388		RC
7		8	2021-08-26	11:21:00	9	r	2.16		RC
8		8	2021-08-26	11:21:00	9	r	1.7027		RC
9		8	2021-08-26	11:21:00	9	r	1.49309		RC
10		8	2021-08-26	11:21:00	9	r	1.90449		RC
1		6	2021-08-27	15:44:00	10	r	1.71892		RC
2		6	2021-08-27	15:44:00	10	r	1.98165		RC
3		6	2021-08-27	15:44:00	10	r	1.75598		RC
4		6	2021-08-27	15:44:00	10	r	3.09524		RC
5		6	2021-08-27	15:44:00	10	r	3.11679		RC
6		6	2021-08-27	15:44:00	10	r	2.31658		RC
7		6	2021-08-27	15:44:00	10	r	3.15574		RC
8		6	2021-08-27	15:44:00	10	r	1.86638		RC
9		6	2021-08-27	15:44:00	10	r	1.9116		RC
10		6	2021-08-27	15:44:00	10	r	1.54592		RC
1		8	2021-08-28	12:40:00	10	r	1.45259		RC
2		8	2021-08-28	12:40:00	10	r	1.67364		RC
3		8	2021-08-28	12:40:00	10	r	2.34426		RC
4		8	2021-08-28	12:40:00	10	r	2.3871		RC
5		8	2021-08-28	12:40:00	10	r	1.21912		RC
6		8	2021-08-28	12:40:00	10	r	1.23504		RC
7		8	2021-08-28	12:40:00	10	r	1.17579		RC
8		8	2021-08-28	12:40:00	10	r	1.70968		RC
9		8	2021-08-28	12:40:00	10	r	2.13924		RC
10		8	2021-08-28	12:40:00	10	r	2.48087		RC
1		6	2021-08-29	17:50:00	11	r	2.32593		RC
2		6	2021-08-29	17:50:00	11	r	1.08943		RC
3		6	2021-08-29	17:50:00	11	r	2.0614		RC
4		6	2021-08-29	17:50:00	11	r	1.59504		RC
5		6	2021-08-29	17:50:00	11	r	1.36396		RC
6		6	2021-08-29	17:50:00	11	r	3.11039		RC
7		6	2021-08-29	17:50:00	11	r	2.48466		RC
8		6	2021-08-29	17:50:00	11	r	2.68421		RC
9		6	2021-08-29	17:50:00	11	r	1.621		RC
10		6	2021-08-29	17:50:00	11	r	4.23301		RC
1		8	2021-08-30	12:14:00	11	r	0.385542		RC
2		8	2021-08-30	12:14:00	11	r	1.07485		RC
3		8	2021-08-30	12:14:00	11	r	1.38326		RC
4		8	2021-08-30	12:14:00	11	r	1.87251		RC
5		8	2021-08-30	12:14:00	11	r	1.5		RC
6		8	2021-08-30	12:14:00	11	r	2.36508		RC
7		8	2021-08-30	12:14:00	11	r	1.14769		RC
8		8	2021-08-30	12:14:00	11	r	1.28794		RC
9		8	2021-08-30	12:14:00	11	r	2.30282		RC
10		8	2021-08-30	12:14:00	11	r	1.46186		RC
1		6	2021-08-31	15:01:00	12	r	2.05161		RC
2		6	2021-08-31	15:01:00	12	r	3.66071		RC
3		6	2021-08-31	15:01:00	12	r	1.0786		RC
4		6	2021-08-31	15:01:00	12	r	3.95798		RC
5		6	2021-08-31	15:01:00	12	r	2.12838		RC
6		6	2021-08-31	15:01:00	12	r	2.57143		RC
7		6	2021-08-31	15:01:00	12	r	1.55556		RC
8		6	2021-08-31	15:01:00	12	r	1.92891		RC
9		6	2021-08-31	15:01:00	12	r	1.89944		RC
10		6	2021-08-31	15:01:00	12	r	2.63265		RC
1		8	2021-09-02	11:04:00	12	r	2.34568		RC
2		8	2021-09-02	11:04:00	12	r	1.2956		RC
3		8	2021-09-02	11:04:00	12	r	1.09455		RC
4		8	2021-09-02	11:04:00	12	r	1.48588		RC
5		8	2021-09-02	11:04:00	12	r	2.24242		RC
6		8	2021-09-02	11:04:00	12	r	1.87446		RC
7		8	2021-09-02	11:04:00	12	r	2.7375		RC
8		8	2021-09-02	11:04:00	12	r	1.8895		RC
9		8	2021-09-02	11:04:00	12	r	1.92857		RC
10		8	2021-09-02	11:04:00	12	r	1.22772		RC
1		6	2021-09-03	16:11:00	13	r	1.32616		RC
2		6	2021-09-03	16:11:00	13	r	1.66527		RC
3		6	2021-09-03	16:11:00	13	r	3.80672		RC
4		6	2021-09-03	16:11:00	13	r	3.34783		RC
5		6	2021-09-03	16:11:00	13	r	1.06957		RC
6		6	2021-09-03	16:11:00	13	r	1.76978		RC
7		6	2021-09-03	16:11:00	13	r	2.43421		RC
8		6	2021-09-03	16:11:00	13	r	2.19249		RC
9		6	2021-09-03	16:11:00	13	r	1.69725		RC
10		6	2021-09-03	16:11:00	13	r	1.93074		RC
1		8	2021-09-04	13:01:00	13	r	2.10294		RC
2		8	2021-09-04	13:01:00	13	r	1.31532		RC
3		8	2021-09-04	13:01:00	13	r	0.789644		RC
4		8	2021-09-04	13:01:00	13	r	1.3125		RC
5		8	2021-09-04	13:01:00	13	r	2.00709		RC
6		8	2021-09-04	13:01:00	13	r	1.24638		RC
7		8	2021-09-04	13:01:00	13	r	1.72917		RC
8		8	2021-09-04	13:01:00	13	r	1		RC
9		8	2021-09-04	13:01:00	13	r	4.72414		RC
10		8	2021-09-04	13:01:00	13	r	1.95283		RC
1		6	2021-09-05	16:50:00	14	r	1.9876		RC
2		6	2021-09-05	16:50:00	14	r	2.27703		RC
3		6	2021-09-05	16:50:00	14	r	2.95425		RC
4		6	2021-09-05	16:50:00	14	r	1.93989		RC
5		6	2021-09-05	16:50:00	14	r	2.64444		RC
6		6	2021-09-05	16:50:00	14	r	1.42473		RC
7		6	2021-09-05	16:50:00	14	r	1.93182		RC
8		6	2021-09-05	16:50:00	14	r	1.77934		RC
9		6	2021-09-05	16:50:00	14	r	1.71486		RC
10		6	2021-09-05	16:50:00	14	r	0.885932		RC
1		8	2021-09-06	11:20:00	14	r	1.38462		RC
2		8	2021-09-06	11:20:00	14	r	1.68519		RC
3		8	2021-09-06	11:20:00	14	r	1.34831		RC
4		8	2021-09-06	11:20:00	14	r	1.86705		RC
5		8	2021-09-06	11:20:00	14	r	0.92069		RC
6		8	2021-09-06	11:20:00	14	r	2.77236		RC
7		8	2021-09-06	11:20:00	14	r	2.08876		RC
8		8	2021-09-06	11:20:00	14	r	1.78107		RC
9		8	2021-09-06	11:20:00	14	r	1.98592		RC
10		8	2021-09-06	11:20:00	14	r	2.54918		RC
1		6	2021-09-07	10:23:00	15	r	1.86911		RC
2		6	2021-09-07	10:23:00	15	r	1.72656		RC
3		6	2021-09-07	10:23:00	15	r	1.13699		RC
4		6	2021-09-07	10:23:00	15	r	0.914943		RC
5		6	2021-09-07	10:23:00	15	r	2.90265		RC
6		6	2021-09-07	10:23:00	15	r	0.534335		RC
7		6	2021-09-07	10:23:00	15	r	1.42679		RC
8		6	2021-09-07	10:23:00	15	r	1.16413		RC
9		6	2021-09-07	10:23:00	15	r	0.990099		RC
10		6	2021-09-07	10:23:00	15	r	1.46354		RC
1		8	2021-09-08	17:30:00	15	r	2.43827		RC
2		8	2021-09-08	17:30:00	15	r	1.12894		RC
3		8	2021-09-08	17:30:00	15	r	1.76569		RC
4		8	2021-09-08	17:30:00	15	r	1.93989		RC
5		8	2021-09-08	17:30:00	15	r	1.65839		RC
6		8	2021-09-08	17:30:00	15	r	2.57303		RC
7		8	2021-09-08	17:30:00	15	r	1.46875		RC
8		8	2021-09-08	17:30:00	15	r	2.04762		RC
9		8	2021-09-08	17:30:00	15	r	2.58247		RC
10		8	2021-09-08	17:30:00	15	r	3.24107		RC
1		8	2021-09-10	14:53:00	16	r	2.11111		PK
2		8	2021-09-10	14:53:00	16	r	1.94872		PK
3		8	2021-09-10	14:53:00	16	r	2.40741		PK
4		8	2021-09-10	14:53:00	16	r	3.44792		PK
5		8	2021-09-10	14:53:00	16	r	2.74194		PK
6		8	2021-09-10	14:53:00	16	r	1.88517		PK
7		8	2021-09-10	14:53:00	16	r	2.70313		PK
8		8	2021-09-10	14:53:00	16	r	2.09205		PK
9		8	2021-09-10	14:53:00	16	r	1.97436		PK
10		8	2021-09-10	14:53:00	16	r	2.44076		PK
1		6	2021-09-11	16:38:00	16	r	1.44348		PK
2		6	2021-09-11	16:38:00	16	r	2.40667		PK
3		6	2021-09-11	16:38:00	16	r	1.61307		PK
4		6	2021-09-11	16:38:00	16	r	1.48485		PK
5		6	2021-09-11	16:38:00	16	r	2		PK
6		6	2021-09-11	16:38:00	16	r	1.58848		PK
7		6	2021-09-11	16:38:00	16	r	1.06818		PK
8		6	2021-09-11	16:38:00	16	r	2.47297		PK
9		6	2021-09-11	16:38:00	16	r	2.64762		PK
10		6	2021-09-11	16:38:00	16	r	1.27803		PK
1		8	2021-09-12	14:58:00	17	r	1.75926		PK
2		8	2021-09-12	14:58:00	17	r	2.76821		PK
3		8	2021-09-12	14:58:00	17	r	4.08654		PK
4		8	2021-09-12	14:58:00	17	r	3.42222		PK
5		8	2021-09-12	14:58:00	17	r	3.71523		PK
6		8	2021-09-12	14:58:00	17	r	1.40329		PK
7		8	2021-09-12	14:58:00	17	r	1.14118		PK
8		8	2021-09-12	14:58:00	17	r	2.81897		PK
9		8	2021-09-12	14:58:00	17	r	2.70667		PK
10		8	2021-09-12	14:58:00	17	r	4.14679		PK
1		6	2021-09-13	15:21:00	17	r	1.10329		RC
2		6	2021-09-13	15:21:00	17	r	1.71163		RC
3		6	2021-09-13	15:21:00	17	r	2.45912		RC
4		6	2021-09-13	15:21:00	17	r	3.68376		RC
5		6	2021-09-13	15:21:00	17	r	3.06923		RC
6		6	2021-09-13	15:21:00	17	r	1.17986		RC
7		6	2021-09-13	15:21:00	17	r	1.38144		RC
8		6	2021-09-13	15:21:00	17	r	1.93143		RC
9		6	2021-09-13	15:21:00	17	r	1.67273		RC
10		6	2021-09-13	15:21:00	17	r	1.75373		RC
1		8	2021-09-14	11:14:00	18	r	1.656		RC
2		8	2021-09-14	11:14:00	18	r	1.48988		RC
3		8	2021-09-14	11:14:00	18	r	1.60117		RC
4		8	2021-09-14	11:14:00	18	r	4.25		RC
5		8	2021-09-14	11:14:00	18	r	2.7619		RC
6		8	2021-09-14	11:14:00	18	r	1.54008		RC
7		8	2021-09-14	11:14:00	18	r	0.929619		RC
8		8	2021-09-14	11:14:00	18	r	1.2707		RC
9		8	2021-09-14	11:14:00	18	r	3.26263		RC
10		8	2021-09-14	11:14:00	18	r	1.30594		RC
1		6	2021-09-15	15:52:00	18	r	1.55346		RC
2		6	2021-09-15	15:52:00	18	r	4.9359		RC
3		6	2021-09-15	15:52:00	18	r	1.21229		RC
4		6	2021-09-15	15:52:00	18	r	1.27083		RC
5		6	2021-09-15	15:52:00	18	r	1.38579		RC
6		6	2021-09-15	15:52:00	18	r	2.63354		RC
7		6	2021-09-15	15:52:00	18	r	0.515385		RC
8		6	2021-09-15	15:52:00	18	r	2.6124		RC
9		6	2021-09-15	15:52:00	18	r	1.965		RC
10		6	2021-09-15	15:52:00	18	r	1.59155		RC
1		8	2021-09-16	14:15:00	19	r	3.44118		RC
2		8	2021-09-16	14:15:00	19	r	1.00304		RC
3		8	2021-09-16	14:15:00	19	r	1.41618		RC
4		8	2021-09-16	14:15:00	19	r	1.675		RC
5		8	2021-09-16	14:15:00	19	r	1.28462		RC
6		8	2021-09-16	14:15:00	19	r	2.49618		RC
7		8	2021-09-16	14:15:00	19	r	1.43648		RC
8		8	2021-09-16	14:15:00	19	r	0.935484		RC
9		8	2021-09-16	14:15:00	19	r	1.8159		RC
10		8	2021-09-16	14:15:00	19	r	0.653061		RC

## Sheet: Tube Weight Data
Tube ID	Tube Weight (g)
1	9.738
2	9.745
3	9.756
4	9.71
5	9.754
6	9.652
7	9.76
8	9.749
9	9.723
10	9.68
11	9.633
12	9.645
13	9.732
14	9.7
15	9.69
16	9.743
17	8.992
18	9.682
19	9.814
20	9.644

## Sheet: Colony Assessment Data
Colony ID	Site ID	Date	Time (h)	Total Adults	Colony Height (mm)	Colony Length (mm)	Colony Width (mm)	Colony Weight (g)	Colony Weight Normalised (g)	Open Cells	Closed Cells	Presence of Nectar or Pollen	Presence of Males	Presence of Queen Cells	Presence of Wax Moths	Parasite Sample	Sample Size	Recorder	Notes
1	5	2021-09-22	12:11:00	33	45	130	130	175.3	134.6	143	28	0	1	1	0	0		TOW
2	4	2021-09-22	13:44:00	33	57	190	180	266.9	226.2	192	102	0	1	1	0	1	20	TOW
3	14	2021-09-21	14:09:00	2	65	170	175	256.6	215.9	319	158	1	0	1	0	0		TOW
4	10	2021-09-21	14:21:00	32	63	155	175	244.9	204.2	89	239	0	1	0	0	1	20	TOW
5	8	2021-09-22	11:45:00	3	32	165	155	136.6	95.9	102	105	0	1	1	0	0		TOW
6	1	2021-09-22	13:22:00	0	57	150	160	192.1	151.4	180	125	1	0	0	0	0		TOW
7	8	2021-09-22	14:03:00	9	55	170	170	218	177.3	124	195	1	1	1	0	0		TOW
8	2	2021-09-21	13:46:00	4	36	220	165	212.5	171.8	127	223	1	1	1	0	0		TOW
9	4	2021-09-22	11:57:00	24	62	160	180	245.9	205.2	263	110	0	0	1	0	0		TOW
10	7	2021-09-22	11:27:00	11	53	150	160	248.4	207.7	174	147	0	1	0	0	0		TOW
11	9	2021-09-21	16:16:00	71	50	210	180	370.6	329.9	250	32	0	1	1	1	0		TOW
12	9	2021-09-21	17:43:00	115	66	180	180	339.1	298.4	202	119	0	1	1	1	0		TOW
13	1	2021-09-22	16:30:00	4	50	195	185	207	166.3	292	169	0	0	0	0	0		TOW
14	2	2021-09-21	12:00:00	14	65	165	185	212.8	172.1	324	86	1	1	1	0	2	14	TOW
15	9	2021-09-21	13:00:00	40	60	235	180	308.1	267.4	329	130	0	1	0	1	2	20	TOW
16	6	2021-09-21	11:15:00	129	69	224	185	352.4	311.7	440	168	1	1	1	0	1	20	TOW	Maggots
17	15	2021-09-14	17:45:00	7	58	180	185	173.1	132.4	185	99	0	0	0	0	0		TOW
18	6	2021-09-21	17:16:00	41	45	135	175	220.4	179.7	244	67	1	1	0	0	0		TOW
19	4	2021-09-22	14:23:00	87	65	205	185	368.3	327.6	341	179	1	1	1	0	2	20	TOW
20	6	2021-09-21	12:42:00	28	50	140	140	214.5	173.8	165	48	0	1	1	1	0		TOW
21	1	2021-09-22	15:49:00	23	57	180	180	264.2	223.5	182	117	0	1	1	0	0		TOW
22	10	2021-09-21	15:48:00	33	65	190	180	319.1	278.4	526	152	1	1	0	0	2	20	TOW
23	8	2021-09-22	13:11:00	20	40	185	180	190.9	150.2	185	147	0	1	0	0	0		TOW
24	3	2021-09-22	12:33:00	15	56	190	180	235.4	194.7	268	157	0	1	1	0	0		TOW
25	10	2021-09-21	20:21:00	30	83	170	175	313.5	272.8	655	41	0	1	1	0	2	20	TOW
26	14	2021-09-21	19:08:00	9	74	170	180	284.5	243.8	212	330	1	1	1	0	0		TOW
27	2	2021-09-21	15:20:00	28	55	195	175	255.6	214.9	421	128	1	1	1	1	1	20	TOW
28	5	2021-09-21	16:30:00	42	53	200	180	305.3	264.6	375	78	0	1	1	0	1	20	TOW
29	14	2021-09-21	19:46:00	0	54	145	160	190.6	149.9	143	208	0	0	0	0	0		TOW
30	15	2021-09-21	18:54:00	11	47	105	150	144.6	103.9	112	31	0	0	0	0	0		TOW
31	3	2021-09-22	13:37:00	6	48	175	180	185.7	145	118	43	0	0	1	0	0		TOW
32	1	2021-09-21	17:31:00	3	40	195	175	187.6	146.9	160	117	0	0	1	0	0		TOW	Maggots
33	15	2021-09-22	12:23:00	0	39	160	160	164.9	124.2	88	130	0	0	0	0	0		TOW
34	7	2021-09-22	11:54:00	32	46	165	175	247.6	206.9	150	149	0	1	0	0	0		TOW
35	7	2021-09-21	19:57:00	8	48	165	160	231	190.3	204	142	1	1	0	0	0		TOW
36	3	2021-09-21	18:04:00	0	64	185	175	278.2	237.5	200	221	0	0	0	0	0		TOW

## Sheet: Individual Assessment Data
Individual ID	Colony ID	Site ID	Date	Time (h)	Weight (g)	Size Class	Recorder	Notes
1	19	4	2021-09-23	11:12:00	1.109	1	RC
2	19	4	2021-09-23	11:12:00	0.736	1	RC
3	19	4	2021-09-23	11:12:00	0.891	1	RC
4	19	4	2021-09-23	11:12:00	0.734	1	RC
5	19	4	2021-09-23	11:12:00	0.81	1	RC
6	19	4	2021-09-23	11:12:00	0.689	1	RC
7	19	4	2021-09-23	11:12:00	0.754	1	RC
8	19	4	2021-09-23	11:12:00	0.395	2	RC
9	19	4	2021-09-23	11:12:00	0.362	2	RC
10	19	4	2021-09-23	11:12:00	0.371	2	RC
11	19	4	2021-09-23	11:12:00	0.324	2	RC
12	19	4	2021-09-23	11:12:00	0.354	2	RC
13	19	4	2021-09-23	11:12:00	0.424	2	RC
14	19	4	2021-09-23	11:12:00	0.309	2	RC
15	19	4	2021-09-23	11:12:00	0.314	2	RC
16	19	4	2021-09-23	11:12:00	0.332	2	RC
17	19	4	2021-09-23	11:12:00	0.407	2	RC
18	19	4	2021-09-23	11:12:00	0.36	2	RC
19	19	4	2021-09-23	11:12:00	0.306	2	RC
20	19	4	2021-09-23	11:12:00	0.322	2	RC
21	19	4	2021-09-23	11:12:00	0.363	2	RC
22	19	4	2021-09-23	11:12:00	0.324	2	RC
23	19	4	2021-09-23	11:12:00	0.34	2	RC
24	19	4	2021-09-23	11:12:00	0.439	2	RC
25	19	4	2021-09-23	11:12:00	0.41	2	RC
26	19	4	2021-09-23	11:12:00	0.363	3	RC
27	19	4	2021-09-23	11:12:00	0.328	3	RC
28	19	4	2021-09-23	11:12:00	0.32	3	RC
29	19	4	2021-09-23	11:12:00	0.374	3	RC
30	19	4	2021-09-23	11:12:00	0.352	3	RC
31	19	4	2021-09-23	11:12:00	0.318	3	RC
32	19	4	2021-09-23	11:12:00	0.447	3	RC
33	19	4	2021-09-23	11:12:00	0.333	3	RC
34	19	4	2021-09-23	11:12:00	0.363	3	RC
35	19	4	2021-09-23	11:12:00	0.377	3	RC
36	19	4	2021-09-23	11:12:00	0.338	3	RC
37	19	4	2021-09-23	11:12:00	0.39	3	RC
38	19	4	2021-09-23	11:12:00	0.335	3	RC
39	19	4	2021-09-23	11:12:00	0.331	3	RC
40	19	4	2021-09-23	11:12:00	0.435	3	RC
41	19	4	2021-09-23	11:12:00	0.341	3	RC
42	19	4	2021-09-23	11:12:00	0.399	3	RC
43	19	4	2021-09-23	11:12:00	0.378	3	RC
44	19	4	2021-09-23	11:12:00	0.33	3	RC
45	19	4	2021-09-23	11:12:00	0.331	3	RC
46	19	4	2021-09-23	11:12:00	0.323	3	RC
47	19	4	2021-09-23	11:12:00	0.42	3	RC
48	19	4	2021-09-23	11:12:00	0.358	3	RC
49	19	4	2021-09-23	11:12:00	0.386	3	RC
50	19	4	2021-09-23	11:12:00	0.321	3	RC
51	19	4	2021-09-23	11:12:00	0.312	3	RC
52	19	4	2021-09-23	11:12:00	0.361	3	RC
53	19	4	2021-09-23	11:12:00	0.387	3	RC
54	19	4	2021-09-23	11:12:00	0.421	3	RC
55	19	4	2021-09-23	11:12:00	0.301	3	RC
56	19	4	2021-09-23	11:12:00	0.348	3	RC
57	19	4	2021-09-23	11:12:00	0.386	3	RC
58	19	4	2021-09-23	11:12:00	0.385	3	RC
59	19	4	2021-09-23	11:12:00	0.482	3	RC
60	19	4	2021-09-23	11:12:00	0.333	3	RC
61	19	4	2021-09-23	11:12:00	0.535	3	RC
62	19	4	2021-09-23	11:12:00	0.362	3	RC
63	19	4	2021-09-23	11:12:00	0.31	3	RC
64	19	4	2021-09-23	11:12:00	0.219	3	RC
65	19	4	2021-09-23	11:12:00	0.195	4	RC
66	19	4	2021-09-23	11:12:00	0.379	4	RC
67	19	4	2021-09-23	11:12:00	0.286	4	RC
68	19	4	2021-09-23	11:12:00	0.202	4	RC
69	19	4	2021-09-23	11:12:00	0.223	4	RC
70	19	4	2021-09-23	11:12:00	0.154	4	RC
71	19	4	2021-09-23	11:12:00	0.204	4	RC
72	19	4	2021-09-23	11:12:00	0.205	4	RC
73	19	4	2021-09-23	11:12:00	0.17	4	RC
74	19	4	2021-09-23	11:12:00	0.196	4	RC
75	19	4	2021-09-23	11:12:00	0.214	4	RC
76	19	4	2021-09-23	11:12:00	0.254	4	RC
77	19	4	2021-09-23	11:12:00	0.248	4	RC
78	19	4	2021-09-23	11:12:00	0.145	4	RC
79	19	4	2021-09-23	11:12:00	0.407	4	RC
80	19	4	2021-09-23	11:12:00	0.388	4	RC
81	19	4	2021-09-23	11:12:00	0.353	4	RC
82	19	4	2021-09-23	11:12:00	0.357	4	RC
83	19	4	2021-09-23	11:12:00	0.336	4	RC
84	19	4	2021-09-23	11:12:00	0.335	4	RC
85	19	4	2021-09-23	11:12:00	0.343	4	RC
86	19	4	2021-09-23	11:12:00	0.116	4	RC
87	19	4	2021-09-23	11:12:00	0.136	4	RC
1	9	4	2021-09-23	11:38:00	0.817	1	RC
2	9	4	2021-09-23	11:38:00	0.841	1	RC
3	9	4	2021-09-23	11:38:00	0.986	1	RC
4	9	4	2021-09-23	11:38:00	0.72	1	RC
5	9	4	2021-09-23	11:38:00	1.05	1	RC
6	9	4	2021-09-23	11:38:00	1.103	1	RC
7	9	4	2021-09-23	11:38:00	0.696	1	RC
8	9	4	2021-09-23	11:38:00	1.072	1	RC
9	9	4	2021-09-23	11:38:00	0.768	1	RC
10	9	4	2021-09-23	11:38:00	0.941	1	RC
11	9	4	2021-09-23	11:38:00	0.561	1	RC
12	9	4	2021-09-23	11:38:00	0.704	1	RC
13	9	4	2021-09-23	11:38:00	0.623	1	RC
14	9	4	2021-09-23	11:38:00	0.469	1	RC	Damaged
15	9	4	2021-09-23	11:38:00	0.198	2	RC
16	9	4	2021-09-23	11:38:00	0.213	2	RC
17	9	4	2021-09-23	11:38:00	0.187	2	RC
18	9	4	2021-09-23	11:38:00	0.148	3	RC
19	9	4	2021-09-23	11:38:00	0.252	3	RC
20	9	4	2021-09-23	11:38:00	0.147	3	RC
21	9	4	2021-09-23	11:38:00	0.169	4	RC
22	9	4	2021-09-23	11:38:00	0.183	4	RC
23	9	4	2021-09-23	11:38:00	0.135	4	RC
24	9	4	2021-09-23	11:38:00	0.076	5	RC
1	31	3	2021-09-23	11:38:00	0.569	1	RC
2	31	3	2021-09-23	11:38:00	0.475	1	RC
3	31	3	2021-09-23	11:38:00	0.541	1	RC
4	31	3	2021-09-23	11:38:00	0.453	1	RC
5	31	3	2021-09-23	11:38:00	0.232	2	RC
6	31	3	2021-09-23	11:38:00	0.181	3	RC
1	5	8	2021-09-23	12:04:00	0.233	1	RC
2	5	8	2021-09-23	12:04:00	0.244	1	RC
3	5	8	2021-09-23	12:04:00	0.178	1	RC
1	26	14	2021-09-23	12:11:00	0.396	1	RC
2	26	14	2021-09-23	12:11:00	0.202	1	RC
3	26	14	2021-09-23	12:11:00	0.087	1	RC
4	26	14	2021-09-23	12:11:00	0.318	1	RC	Damaged
5	26	14	2021-09-23	12:11:00	0.052	2	RC
6	26	14	2021-09-23	12:11:00	0.027	2	RC
7	26	14	2021-09-23	12:11:00	0.13	2	RC
8	26	14	2021-09-23	12:11:00	0.203	2	RC
9	26	14	2021-09-23	12:11:00	0.085	3	RC
1	35	7	2021-09-23	12:19:00	0.656	1	RC
2	35	7	2021-09-23	12:19:00	0.289	1	RC
3	35	7	2021-09-23	12:19:00	0.129	2	RC
4	35	7	2021-09-23	12:19:00	0.227	2	RC
5	35	7	2021-09-23	12:19:00	0.161	2	RC
6	35	7	2021-09-23	12:19:00	0.242	2	RC
7	35	7	2021-09-23	12:19:00	0.11	3	RC
8	35	7	2021-09-23	12:19:00	0.085	4	RC
1	30	15	2021-09-23	12:19:00	0.119	1	RC
2	30	15	2021-09-23	12:19:00	0.146	1	RC
3	30	15	2021-09-23	12:19:00	0.132	1	RC
4	30	15	2021-09-23	12:19:00	0.218	1	RC
5	30	15	2021-09-23	12:19:00	0.099	2	RC
6	30	15	2021-09-23	12:19:00	0.131	2	RC
7	30	15	2021-09-23	12:19:00	0.11	2	RC
8	30	15	2021-09-23	12:19:00	0.037	3	RC
9	30	15	2021-09-23	12:19:00	0.077	3	RC
10	30	15	2021-09-23	12:19:00	0.053	3	RC
11	30	15	2021-09-23	12:19:00	0.056	3	RC
1	10	7	2021-09-23	12:32:00	0.331	1	RC
2	10	7	2021-09-23	12:32:00	0.38	1	RC
3	10	7	2021-09-23	12:32:00	0.337	1	RC
4	10	7	2021-09-23	12:32:00	0.216	1	RC
5	10	7	2021-09-23	12:32:00	0.328	1	RC
6	10	7	2021-09-23	12:32:00	0.214	1	RC
7	10	7	2021-09-23	12:32:00	0.076	1	RC	Damaged
8	10	7	2021-09-23	12:32:00	0.32	1	RC
9	10	7	2021-09-23	12:32:00	0.382	1	RC
10	10	7	2021-09-23	12:32:00	0.073	1	RC	Damaged
11	10	7	2021-09-23	12:32:00	0.321	1	RC
1	24	3	2021-09-23	12:42:00	0.359	1	RC
2	24	3	2021-09-23	12:42:00	0.221	2	RC
3	24	3	2021-09-23	12:42:00	0.21	3	RC
4	24	3	2021-09-23	12:42:00	0.228	3	RC
5	24	3	2021-09-23	12:42:00	0.159	3	RC
6	24	3	2021-09-23	12:42:00	0.193	3	RC
7	24	3	2021-09-23	12:42:00	0.247	3	RC
8	24	3	2021-09-23	12:42:00	0.118	3	RC
9	24	3	2021-09-23	12:42:00	0.177	3	RC
10	24	3	2021-09-23	12:42:00	0.106	4	RC
11	24	3	2021-09-23	12:42:00	0.074	4	RC
12	24	3	2021-09-23	12:42:00	0.093	5	RC
13	24	3	2021-09-23	12:42:00	0.074	5	RC
14	24	3	2021-09-23	12:42:00	0.113	5	RC
15	24	3	2021-09-23	12:42:00	0.064	6	RC
1	2	4	2021-09-23	12:47:00	0.688	1	RC
2	2	4	2021-09-23	12:47:00	0.568	1	RC
3	2	4	2021-09-23	12:47:00	0.872	1	RC
4	2	4	2021-09-23	12:47:00	0.726	1	RC
5	2	4	2021-09-23	12:47:00	0.572	1	RC
6	2	4	2021-09-23	12:47:00	0.287	1	RC
7	2	4	2021-09-23	12:47:00	0.674	1	RC
8	2	4	2021-09-23	12:47:00	0.682	1	RC
9	2	4	2021-09-23	12:47:00	0.482	1	RC
10	2	4	2021-09-23	12:47:00	0.557	1	RC
11	2	4	2021-09-23	12:47:00	0.651	1	RC
12	2	4	2021-09-23	12:47:00	0.727	1	RC
13	2	4	2021-09-23	12:47:00	0.693	1	RC
14	2	4	2021-09-23	12:47:00	0.603	1	RC
15	2	4	2021-09-23	12:47:00	0.772	1	RC
16	2	4	2021-09-23	12:47:00	0.723	1	RC
17	2	4	2021-09-23	12:47:00	0.842	1	RC
18	2	4	2021-09-23	12:47:00	0.545	1	RC
19	2	4	2021-09-23	12:47:00	0.911	1	RC
20	2	4	2021-09-23	12:47:00	0.739	1	RC
21	2	4	2021-09-23	12:47:00	0.673	1	RC
22	2	4	2021-09-23	12:47:00	0.534	1	RC
23	2	4	2021-09-23	12:47:00	0.793	1	RC
24	2	4	2021-09-23	12:47:00	0.788	1	RC
25	2	4	2021-09-23	12:47:00	0.715	1	RC
26	2	4	2021-09-23	12:47:00	0.662	1	RC
27	2	4	2021-09-23	12:47:00	0.618	1	RC
28	2	4	2021-09-23	12:47:00	0.753	1	RC
29	2	4	2021-09-23	12:47:00	0.508	2	RC
30	2	4	2021-09-23	12:47:00	0.465	2	RC
31	2	4	2021-09-23	12:47:00	0.243	3	RC
32	2	4	2021-09-23	12:47:00	0.192	3	RC
33	2	4	2021-09-23	12:47:00	0.156	3	RC
1	34	7	2021-09-23	14:13:00	0.304	1	RC
2	34	7	2021-09-23	14:13:00	0.292	1	RC
3	34	7	2021-09-23	14:13:00	0.198	1	RC
4	34	7	2021-09-23	14:13:00	0.238	1	RC
5	34	7	2021-09-23	14:13:00	0.288	1	RC
6	34	7	2021-09-23	14:13:00	0.587	1	RC
7	34	7	2021-09-23	14:13:00	0.265	1	RC
8	34	7	2021-09-23	14:13:00	0.246	1	RC
9	34	7	2021-09-23	14:13:00	0.237	2	RC
10	34	7	2021-09-23	14:13:00	0.252	2	RC
11	34	7	2021-09-23	14:13:00	0.327	2	RC
12	34	7	2021-09-23	14:13:00	0.245	2	RC
13	34	7	2021-09-23	14:13:00	0.109	3	RC
14	34	7	2021-09-23	14:13:00	0.097	3	RC
15	34	7	2021-09-23	14:13:00	0.11	3	RC
16	34	7	2021-09-23	14:13:00	0.094	3	RC
17	34	7	2021-09-23	14:13:00	0.108	3	RC
18	34	7	2021-09-23	14:13:00	0.15	3	RC
19	34	7	2021-09-23	14:13:00	0.131	3	RC
20	34	7	2021-09-23	14:13:00	0.142	3	RC
21	34	7	2021-09-23	14:13:00	0.202	3	RC
22	34	7	2021-09-23	14:13:00	0.138	3	RC
23	34	7	2021-09-23	14:13:00	0.104	3	RC
24	34	7	2021-09-23	14:13:00	0.122	3	RC
25	34	7	2021-09-23	14:13:00	0.131	3	RC
26	34	7	2021-09-23	14:13:00	0.2	3	RC
27	34	7	2021-09-23	14:13:00	0.175	3	RC
28	34	7	2021-09-23	14:13:00	0.089	4	RC
29	34	7	2021-09-23	14:13:00	0.114	4	RC
30	34	7	2021-09-23	14:13:00	0.09	4	RC
31	34	7	2021-09-23	14:13:00	0.099	4	RC
32	34	7	2021-09-23	14:13:00	0.085	4	RC
1	25	10	2021-09-23	14:24:00	0.802	1	RC
2	25	10	2021-09-23	14:24:00	1.169	1	RC
3	25	10	2021-09-23	14:24:00	0.894	1	RC
4	25	10	2021-09-23	14:24:00	0.692	1	RC
5	25	10	2021-09-23	14:24:00	0.895	1	RC
6	25	10	2021-09-23	14:24:00	1.122	1	RC
7	25	10	2021-09-23	14:24:00	0.783	1	RC
8	25	10	2021-09-23	14:24:00	0.741	1	RC
9	25	10	2021-09-23	14:24:00	0.928	1	RC
10	25	10	2021-09-23	14:24:00	0.689	1	RC
11	25	10	2021-09-23	14:24:00	0.729	1	RC
12	25	10	2021-09-23	14:24:00	0.782	1	RC
13	25	10	2021-09-23	14:24:00	0.251	2	RC
14	25	10	2021-09-23	14:24:00	0.103	3	RC
15	25	10	2021-09-23	14:24:00	0.072	3	RC
16	25	10	2021-09-23	14:24:00	0.351	3	RC
17	25	10	2021-09-23	14:24:00	0.282	3	RC
18	25	10	2021-09-23	14:24:00	0.133	4	RC
19	25	10	2021-09-23	14:24:00	0.179	4	RC
20	25	10	2021-09-23	14:24:00	0.2	4	RC
21	25	10	2021-09-23	14:24:00	0.185	4	RC
22	25	10	2021-09-23	14:24:00	0.242	4	RC
23	25	10	2021-09-23	14:24:00	0.175	4	RC
24	25	10	2021-09-23	14:24:00	0.157	5	RC
25	25	10	2021-09-23	14:24:00	0.122	5	RC
26	25	10	2021-09-23	14:24:00	0.081	5	RC
27	25	10	2021-09-23	14:24:00	0.147	5	RC
28	25	10	2021-09-23	14:24:00	0.091	6	RC
29	25	10	2021-09-23	14:24:00	0.105	6	RC
30	25	10	2021-09-23	14:24:00	0.075	6	RC
1	23	8	2021-09-23	14:32:00	0.212	1	RC
2	23	8	2021-09-23	14:32:00	0.228	1	RC
3	23	8	2021-09-23	14:32:00	0.229	1	RC
4	23	8	2021-09-23	14:32:00	0.192	1	RC
5	23	8	2021-09-23	14:32:00	0.233	1	RC
6	23	8	2021-09-23	14:32:00	0.209	1	RC
7	23	8	2021-09-23	14:32:00	0.215	1	RC
8	23	8	2021-09-23	14:32:00	0.279	1	RC
9	23	8	2021-09-23	14:32:00	0.262	2	RC
10	23	8	2021-09-23	14:32:00	0.184	2	RC
11	23	8	2021-09-23	14:32:00	0.275	2	RC
12	23	8	2021-09-23	14:32:00	0.266	2	RC
13	23	8	2021-09-23	14:32:00	0.257	2	RC
14	23	8	2021-09-23	14:32:00	0.244	2	RC
15	23	8	2021-09-23	14:32:00	0.186	3	RC
16	23	8	2021-09-23	14:32:00	0.235	3	RC
17	23	8	2021-09-23	14:32:00	0.222	3	RC
18	23	8	2021-09-23	14:32:00	0.066	3	RC	Damaged
19	23	8	2021-09-23	14:32:00	0.219	3	RC
20	23	8	2021-09-23	14:32:00	0.086	4	RC
1	21	1	2021-09-23	14:43:00	0.54	1	RC
2	21	1	2021-09-23	14:43:00	0.587	1	RC
3	21	1	2021-09-23	14:43:00	0.673	1	RC
4	21	1	2021-09-23	14:43:00	0.323	2	RC
5	21	1	2021-09-23	14:43:00	0.244	2	RC
6	21	1	2021-09-23	14:43:00	0.181	2	RC
7	21	1	2021-09-23	14:43:00	0.205	2	RC
8	21	1	2021-09-23	14:43:00	0.217	2	RC
9	21	1	2021-09-23	14:43:00	0.264	2	RC
10	21	1	2021-09-23	14:43:00	0.229	2	RC
11	21	1	2021-09-23	14:43:00	0.234	2	RC
12	21	1	2021-09-23	14:43:00	0.252	2	RC
13	21	1	2021-09-23	14:43:00	0.238	2	RC
14	21	1	2021-09-23	14:43:00	0.139	3	RC
15	21	1	2021-09-23	14:43:00	0.217	3	RC
16	21	1	2021-09-23	14:43:00	0.245	3	RC
17	21	1	2021-09-23	14:43:00	0.246	3	RC
18	21	1	2021-09-23	14:43:00	0.079	4	RC
19	21	1	2021-09-23	14:43:00	0.135	4	RC
20	21	1	2021-09-23	14:43:00	0.17	4	RC
21	21	1	2021-09-23	14:43:00	0.063	5	RC
22	21	1	2021-09-23	14:43:00	0.079	5	RC
23	21	1	2021-09-23	14:43:00	0.066	5	RC
1	7	8	2021-09-23	14:51:00	0.072	1	RC
2	7	8	2021-09-23	14:51:00	0.115	1	RC
3	7	8	2021-09-23	14:51:00	0.127	1	RC
4	7	8	2021-09-23	14:51:00	0.143	2	RC
5	7	8	2021-09-23	14:51:00	0.204	2	RC
6	7	8	2021-09-23	14:51:00	0.172	2	RC
7	7	8	2021-09-23	14:51:00	0.31	2	RC
8	7	8	2021-09-23	14:51:00	0.146	3	RC
9	7	8	2021-09-23	14:51:00	0.108	3	RC
1	32	1	2021-09-23	14:59:00	0.456	1	RC
2	32	1	2021-09-23	14:59:00	0.822	1	RC
3	32	1	2021-09-23	14:59:00	0.431	1	RC
1	22	10	2021-09-23	15:02:00	0.616	1	RC
2	22	10	2021-09-23	15:02:00	0.334	2	RC
3	22	10	2021-09-23	15:02:00	0.412	2	RC
4	22	10	2021-09-23	15:02:00	0.299	2	RC
5	22	10	2021-09-23	15:02:00	0.332	2	RC
6	22	10	2021-09-23	15:02:00	0.27	2	RC
7	22	10	2021-09-23	15:02:00	0.326	2	RC
8	22	10	2021-09-23	15:02:00	0.318	2	RC
9	22	10	2021-09-23	15:02:00	0.24	2	RC
10	22	10	2021-09-23	15:02:00	0.374	2	RC
11	22	10	2021-09-23	15:02:00	0.319	2	RC
12	22	10	2021-09-23	15:02:00	0.09	2	RC	Damaged
13	22	10	2021-09-23	15:02:00	0.26	2	RC
14	22	10	2021-09-23	15:02:00	0.246	2	RC
15	22	10	2021-09-23	15:02:00	0.311	2	RC
16	22	10	2021-09-23	15:02:00	0.28	2	RC
17	22	10	2021-09-23	15:02:00	0.104	3	RC
18	22	10	2021-09-23	15:02:00	0.117	3	RC
19	22	10	2021-09-23	15:02:00	0.321	3	RC
20	22	10	2021-09-23	15:02:00	0.306	3	RC
21	22	10	2021-09-23	15:02:00	0.366	3	RC
22	22	10	2021-09-23	15:02:00	0.391	3	RC
23	22	10	2021-09-23	15:02:00	0.296	3	RC
24	22	10	2021-09-23	15:02:00	0.29	3	RC
25	22	10	2021-09-23	15:02:00	0.218	3	RC
26	22	10	2021-09-23	15:02:00	0.309	3	RC
27	22	10	2021-09-23	15:02:00	0.266	3	RC
28	22	10	2021-09-23	15:02:00	0.418	3	RC
29	22	10	2021-09-23	15:02:00	0.371	3	RC
30	22	10	2021-09-23	15:02:00	0.245	3	RC
31	22	10	2021-09-23	15:02:00	0.156	4	RC
32	22	10	2021-09-23	15:02:00	0.309	4	RC
33	22	10	2021-09-23	15:02:00	0.061	5	RC
1	1	5	2021-09-23	15:13:00	0.78	1	RC
2	1	5	2021-09-23	15:13:00	0.62	1	RC
3	1	5	2021-09-23	15:13:00	0.262	1	RC
4	1	5	2021-09-23	15:13:00	0.325	1	RC
5	1	5	2021-09-23	15:13:00	0.34	1	RC
6	1	5	2021-09-23	15:13:00	0.199	2	RC
7	1	5	2021-09-23	15:13:00	0.071	2	RC
8	1	5	2021-09-23	15:13:00	0.116	2	RC
9	1	5	2021-09-23	15:13:00	0.151	2	RC
10	1	5	2021-09-23	15:13:00	0.061	2	RC
11	1	5	2021-09-23	15:13:00	0.082	2	RC
12	1	5	2021-09-23	15:13:00	0.135	2	RC
13	1	5	2021-09-23	15:13:00	0.106	2	RC
14	1	5	2021-09-23	15:13:00	0.138	2	RC
15	1	5	2021-09-23	15:13:00	0.113	2	RC
16	1	5	2021-09-23	15:13:00	0.068	3	RC
17	1	5	2021-09-23	15:13:00	0.027	3	RC
18	1	5	2021-09-23	15:13:00	0.021	3	RC
19	1	5	2021-09-23	15:13:00	0.052	3	RC
20	1	5	2021-09-23	15:13:00	0.081	3	RC
21	1	5	2021-09-23	15:13:00	0.068	3	RC
22	1	5	2021-09-23	15:13:00	0.071	3	RC
23	1	5	2021-09-23	15:13:00	0.037	3	RC
24	1	5	2021-09-23	15:13:00	0.048	3	RC
25	1	5	2021-09-23	15:13:00	0.028	3	RC
26	1	5	2021-09-23	15:13:00	0.049	3	RC
27	1	5	2021-09-23	15:13:00	0.043	3	RC
28	1	5	2021-09-23	15:13:00	0.039	3	RC
29	1	5	2021-09-23	15:13:00	0.076	3	RC
30	1	5	2021-09-23	15:13:00	0.029	3	RC
31	1	5	2021-09-23	15:13:00	0.088	3	RC
32	1	5	2021-09-23	15:13:00	0.058	3	RC
33	1	5	2021-09-23	15:13:00	0.058	3	RC
1	14	2	2021-09-23	15:21:00	0.8	1	RC
2	14	2	2021-09-23	15:21:00	0.731	1	RC
3	14	2	2021-09-23	15:21:00	1.044	1	RC
4	14	2	2021-09-23	15:21:00	0.975	1	RC
5	14	2	2021-09-23	15:21:00	0.798	1	RC
6	14	2	2021-09-23	15:21:00	0.884	1	RC
7	14	2	2021-09-23	15:21:00	0.813	1	RC
8	14	2	2021-09-23	15:21:00	0.808	1	RC
9	14	2	2021-09-23	15:21:00	0.748	1	RC
10	14	2	2021-09-23	15:21:00	0.152	2	RC
11	14	2	2021-09-23	15:21:00	0.24	2	RC
12	14	2	2021-09-23	15:21:00	0.135	3	RC
13	14	2	2021-09-23	15:21:00	0.139	3	RC
14	14	2	2021-09-23	15:21:00	0.129	3	RC
1	28	1	2021-09-23	15:32:00	0.635	1	RC
2	28	1	2021-09-23	15:32:00	0.665	1	RC
3	28	1	2021-09-23	15:32:00	0.501	1	RC
4	28	1	2021-09-23	15:32:00	0.882	1	RC
5	28	1	2021-09-23	15:32:00	0.765	1	RC
6	28	1	2021-09-23	15:32:00	0.685	1	RC
7	28	1	2021-09-23	15:32:00	0.833	1	RC
8	28	1	2021-09-23	15:32:00	0.584	1	RC
9	28	1	2021-09-23	15:32:00	0.113	2	RC
10	28	1	2021-09-23	15:32:00	0.467	2	RC
11	28	1	2021-09-23	15:32:00	0.632	2	RC
12	28	1	2021-09-23	15:32:00	0.072	2	RC	Damage
13	28	1	2021-09-23	15:32:00	0.254	2	RC
14	28	1	2021-09-23	15:32:00	0.288	2	RC
15	28	1	2021-09-23	15:32:00	0.246	3	RC
16	28	1	2021-09-23	15:32:00	0.19	3	RC
17	28	1	2021-09-23	15:32:00	0.279	3	RC
18	28	1	2021-09-23	15:32:00	0.293	3	RC
19	28	1	2021-09-23	15:32:00	0.254	3	RC
20	28	1	2021-09-23	15:32:00	0.184	3	RC
21	28	1	2021-09-23	15:32:00	0.207	3	RC
22	28	1	2021-09-23	15:32:00	0.246	3	RC
23	28	1	2021-09-23	15:32:00	0.286	3	RC
24	28	1	2021-09-23	15:32:00	0.269	3	RC
25	28	1	2021-09-23	15:32:00	0.079	4	RC
26	28	1	2021-09-23	15:32:00	0.081	4	RC
27	28	1	2021-09-23	15:32:00	0.053	4	RC
28	28	1	2021-09-23	15:32:00	0.08	4	RC
29	28	1	2021-09-23	15:32:00	0.075	4	RC
30	28	1	2021-09-23	15:32:00	0.062	4	RC
31	28	1	2021-09-23	15:32:00	0.066	4	RC
32	28	1	2021-09-23	15:32:00	0.097	4	RC
33	28	1	2021-09-23	15:32:00	0.066	4	RC
34	28	1	2021-09-23	15:32:00	0.069	4	RC
35	28	1	2021-09-23	15:32:00	0.076	4	RC
36	28	1	2021-09-23	15:32:00	0.123	4	RC
37	28	1	2021-09-23	15:32:00	0.058	4	RC
38	28	1	2021-09-23	15:32:00	0.107	4	RC
39	28	1	2021-09-23	15:32:00	0.13	4	RC
40	28	1	2021-09-23	15:32:00	0.072	4	RC
41	28	1	2021-09-23	15:32:00	0.135	4	RC
42	28	1	2021-09-23	15:32:00	0.099	4	RC
1	8	2	2021-09-23	15:44:00	0.581	1	RC
2	8	2	2021-09-23	15:44:00	0.14	2	RC
3	8	2	2021-09-23	15:44:00	0.138	2	RC
4	8	2	2021-09-23	15:44:00	0.146	2	RC
1	16	6	2021-09-23	15:58:00	0.88	1	RC
2	16	6	2021-09-23	15:58:00	0.991	1	RC
3	16	6	2021-09-23	15:58:00	0.967	1	RC
4	16	6	2021-09-23	15:58:00	0.569	2	RC
5	16	6	2021-09-23	15:58:00	0.71	2	RC
6	16	6	2021-09-23	15:58:00	0.349	3	RC
7	16	6	2021-09-23	15:58:00	0.391	3	RC
8	16	6	2021-09-23	15:58:00	0.425	3	RC
9	16	6	2021-09-23	15:58:00	0.434	3	RC
10	16	6	2021-09-23	15:58:00	0.317	3	RC
11	16	6	2021-09-23	15:58:00	0.345	3	RC
12	16	6	2021-09-23	15:58:00	0.37	3	RC
13	16	6	2021-09-23	15:58:00	0.403	3	RC
14	16	6	2021-09-23	15:58:00	0.364	3	RC
15	16	6	2021-09-23	15:58:00	0.341	3	RC
16	16	6	2021-09-23	15:58:00	0.363	3	RC
17	16	6	2021-09-23	15:58:00	0.355	3	RC
18	16	6	2021-09-23	15:58:00	0.37	3	RC
19	16	6	2021-09-23	15:58:00	0.409	3	RC
20	16	6	2021-09-23	15:58:00	0.351	3	RC
21	16	6	2021-09-23	15:58:00	0.384	3	RC
22	16	6	2021-09-23	15:58:00	0.452	3	RC
23	16	6	2021-09-23	15:58:00	0.29	3	RC
24	16	6	2021-09-23	15:58:00	0.358	3	RC
25	16	6	2021-09-23	15:58:00	0.419	3	RC
26	16	6	2021-09-23	15:58:00	0.392	3	RC
27	16	6	2021-09-23	15:58:00	0.35	3	RC
28	16	6	2021-09-23	15:58:00	0.372	3	RC
29	16	6	2021-09-23	15:58:00	0.323	3	RC
30	16	6	2021-09-23	15:58:00	0.382	3	RC
31	16	6	2021-09-23	15:58:00	0.43	3	RC
32	16	6	2021-09-23	15:58:00	0.354	3	RC
33	16	6	2021-09-23	15:58:00	0.396	3	RC
34	16	6	2021-09-23	15:58:00	0.32	4	RC
35	16	6	2021-09-23	15:58:00	0.276	4	RC
36	16	6	2021-09-23	15:58:00	0.227	4	RC
37	16	6	2021-09-23	15:58:00	0.228	4	RC
38	16	6	2021-09-23	15:58:00	0.17	4	RC
39	16	6	2021-09-23	15:58:00	0.173	4	RC
40	16	6	2021-09-23	15:58:00	0.236	4	RC
41	16	6	2021-09-23	15:58:00	0.234	4	RC
42	16	6	2021-09-23	15:58:00	0.329	4	RC
43	16	6	2021-09-23	15:58:00	0.264	4	RC
44	16	6	2021-09-23	15:58:00	0.235	4	RC
45	16	6	2021-09-23	15:58:00	0.393	4	RC
46	16	6	2021-09-23	15:58:00	0.262	4	RC
47	16	6	2021-09-23	15:58:00	0.246	4	RC
48	16	6	2021-09-23	15:58:00	0.315	4	RC
49	16	6	2021-09-23	15:58:00	0.356	4	RC
50	16	6	2021-09-23	15:58:00	0.36	4	RC
51	16	6	2021-09-23	15:58:00	0.276	4	RC
52	16	6	2021-09-23	15:58:00	0.311	4	RC
53	16	6	2021-09-23	15:58:00	0.401	4	RC
54	16	6	2021-09-23	15:58:00	0.374	4	RC
55	16	6	2021-09-23	15:58:00	0.276	4	RC
56	16	6	2021-09-23	15:58:00	0.302	4	RC
57	16	6	2021-09-23	15:58:00	0.372	4	RC
58	16	6	2021-09-23	15:58:00	0.301	4	RC
59	16	6	2021-09-23	15:58:00	0.262	4	RC
60	16	6	2021-09-23	15:58:00	0.27	4	RC
61	16	6	2021-09-23	15:58:00	0.33	4	RC
62	16	6	2021-09-23	15:58:00	0.322	4	RC
63	16	6	2021-09-23	15:58:00	0.289	4	RC
64	16	6	2021-09-23	15:58:00	0.209	4	RC
65	16	6	2021-09-23	15:58:00	0.145	5	RC
66	16	6	2021-09-23	15:58:00	0.13	5	RC
67	16	6	2021-09-23	15:58:00	0.196	5	RC
68	16	6	2021-09-23	15:58:00	0.127	5	RC
69	16	6	2021-09-23	15:58:00	0.249	5	RC
70	16	6	2021-09-23	15:58:00	0.176	5	RC
71	16	6	2021-09-23	15:58:00	0.183	5	RC
72	16	6	2021-09-23	15:58:00	0.162	5	RC
73	16	6	2021-09-23	15:58:00	0.148	5	RC
74	16	6	2021-09-23	15:58:00	0.168	5	RC
75	16	6	2021-09-23	15:58:00	0.172	5	RC
76	16	6	2021-09-23	15:58:00	0.162	5	RC
77	16	6	2021-09-23	15:58:00	0.197	5	RC
78	16	6	2021-09-23	15:58:00	0.167	5	RC
79	16	6	2021-09-23	15:58:00	0.196	5	RC
80	16	6	2021-09-23	15:58:00	0.19	5	RC
81	16	6	2021-09-23	15:58:00	0.148	5	RC
82	16	6	2021-09-23	15:58:00	0.099	5	RC
83	16	6	2021-09-23	15:58:00	0.166	5	RC
84	16	6	2021-09-23	15:58:00	0.205	5	RC
85	16	6	2021-09-23	15:58:00	0.226	5	RC
86	16	6	2021-09-23	15:58:00	0.193	5	RC
87	16	6	2021-09-23	15:58:00	0.187	5	RC
88	16	6	2021-09-23	15:58:00	0.189	5	RC
89	16	6	2021-09-23	15:58:00	0.277	5	RC
90	16	6	2021-09-23	15:58:00	0.206	5	RC
91	16	6	2021-09-23	15:58:00	0.159	5	RC
92	16	6	2021-09-23	15:58:00	0.256	5	RC
93	16	6	2021-09-23	15:58:00	0.219	5	RC
94	16	6	2021-09-23	15:58:00	0.117	6	RC
95	16	6	2021-09-23	15:58:00	0.081	6	RC
96	16	6	2021-09-23	15:58:00	0.073	6	RC
97	16	6	2021-09-23	15:58:00	0.151	6	RC
98	16	6	2021-09-23	15:58:00	0.137	6	RC
99	16	6	2021-09-23	15:58:00	0.075	6	RC
100	16	6	2021-09-23	15:58:00	0.097	6	RC
101	16	6	2021-09-23	15:58:00	0.109	6	RC
102	16	6	2021-09-23	15:58:00	0.126	6	RC
103	16	6	2021-09-23	15:58:00	0.12	6	RC
104	16	6	2021-09-23	15:58:00	0.131	6	RC
105	16	6	2021-09-23	15:58:00	0.113	6	RC
106	16	6	2021-09-23	15:58:00	0.11	6	RC
107	16	6	2021-09-23	15:58:00	0.099	6	RC
108	16	6	2021-09-23	15:58:00	0.106	6	RC
109	16	6	2021-09-23	15:58:00	0.096	6	RC
110	16	6	2021-09-23	15:58:00	0.107	6	RC
111	16	6	2021-09-23	15:58:00	0.134	6	RC
112	16	6	2021-09-23	15:58:00	0.136	6	RC
113	16	6	2021-09-23	15:58:00	0.119	6	RC
114	16	6	2021-09-23	15:58:00	0.113	6	RC
115	16	6	2021-09-23	15:58:00	0.074	6	RC
116	16	6	2021-09-23	15:58:00	0.104	6	RC
117	16	6	2021-09-23	15:58:00	0.125	6	RC
118	16	6	2021-09-23	15:58:00	0.12	6	RC
119	16	6	2021-09-23	15:58:00	0.154	6	RC
120	16	6	2021-09-23	15:58:00	0.088	6	RC
121	16	6	2021-09-23	15:58:00	0.197	6	RC
122	16	6	2021-09-23	15:58:00	0.14	6	RC
123	16	6	2021-09-23	15:58:00	0.125	6	RC
124	16	6	2021-09-23	15:58:00	0.101	6	RC
125	16	6	2021-09-23	15:58:00	0.154	6	RC
126	16	6	2021-09-23	15:58:00	0.092	6	RC
127	16	6	2021-09-23	15:58:00	0.169	6	RC
128	16	6	2021-09-23	15:58:00	0.162	6	RC
129	16	6	2021-09-23	15:58:00	0.086	6	RC
1	27	2	2021-09-23	1900-01-25 16:31:00	0.153	1	RC
2	27	2	2021-09-23	1900-01-25 16:31:00	0.318	1	RC
3	27	2	2021-09-23	1900-01-25 16:31:00	0.267	1	RC
4	27	2	2021-09-23	1900-01-25 16:31:00	0.253	1	RC
5	27	2	2021-09-23	1900-01-25 16:31:00	0.242	1	RC
6	27	2	2021-09-23	1900-01-25 16:31:00	0.245	1	RC
7	27	2	2021-09-23	1900-01-25 16:31:00	0.274	1	RC
8	27	2	2021-09-23	1900-01-25 16:31:00	0.26	1	RC
9	27	2	2021-09-23	1900-01-25 16:31:00	0.343	1	RC
10	27	2	2021-09-23	1900-01-25 16:31:00	0.073	2	RC
11	27	2	2021-09-23	1900-01-25 16:31:00	0.052	2	RC
12	27	2	2021-09-23	1900-01-25 16:31:00	0.108	2	RC
13	27	2	2021-09-23	1900-01-25 16:31:00	0.135	2	RC
14	27	2	2021-09-23	1900-01-25 16:31:00	0.112	2	RC
15	27	2	2021-09-23	1900-01-25 16:31:00	0.082	2	RC
16	27	2	2021-09-23	1900-01-25 16:31:00	0.055	2	RC
17	27	2	2021-09-23	1900-01-25 16:31:00	0.094	2	RC
18	27	2	2021-09-23	1900-01-25 16:31:00	0.088	2	RC
19	27	2	2021-09-23	1900-01-25 16:31:00	0.279	2	RC
20	27	2	2021-09-23	1900-01-25 16:31:00	0.201	2	RC
21	27	2	2021-09-23	1900-01-25 16:31:00	0.196	2	RC
22	27	2	2021-09-23	1900-01-25 16:31:00	0.041	3	RC
23	27	2	2021-09-23	1900-01-25 16:31:00	0.05	3	RC
24	27	2	2021-09-23	1900-01-25 16:31:00	0.055	3	RC
25	27	2	2021-09-23	1900-01-25 16:31:00	0.082	3	RC
26	27	2	2021-09-23	1900-01-25 16:31:00	0.091	3	RC
27	27	2	2021-09-23	1900-01-25 16:31:00	0.071	3	RC
28	27	2	2021-09-23	1900-01-25 16:31:00	0.034	4	RC
1	12	9	2021-09-23	16:39:00	0.907	1	RC
2	12	9	2021-09-23	16:39:00	1.071	1	RC
3	12	9	2021-09-23	16:39:00	0.886	1	RC
4	12	9	2021-09-23	16:39:00	0.661	1	RC
5	12	9	2021-09-23	16:39:00	0.953	1	RC
6	12	9	2021-09-23	16:39:00	1.051	1	RC
7	12	9	2021-09-23	16:39:00	0.899	1	RC
8	12	9	2021-09-23	16:39:00	0.584	1	RC
9	12	9	2021-09-23	16:39:00	0.835	1	RC
10	12	9	2021-09-23	16:39:00	0.915	1	RC
11	12	9	2021-09-23	16:39:00	0.952	1	RC
12	12	9	2021-09-23	16:39:00	1.075	1	RC
13	12	9	2021-09-23	16:39:00	1.346	1	RC
14	12	9	2021-09-23	16:39:00	1.022	1	RC
15	12	9	2021-09-23	16:39:00	0.874	1	RC
16	12	9	2021-09-23	16:39:00	0.909	1	RC
17	12	9	2021-09-23	16:39:00	0.922	1	RC
18	12	9	2021-09-23	16:39:00	0.933	1	RC
19	12	9	2021-09-23	16:39:00	0.892	1	RC
20	12	9	2021-09-23	16:39:00	0.803	1	RC
21	12	9	2021-09-23	16:39:00	0.762	1	RC
22	12	9	2021-09-23	16:39:00	0.984	1	RC
23	12	9	2021-09-23	16:39:00	1.113	1	RC
24	12	9	2021-09-23	16:39:00	0.674	1	RC
25	12	9	2021-09-23	16:39:00	1.11	1	RC
26	12	9	2021-09-23	16:39:00	0.887	1	RC
27	12	9	2021-09-23	16:39:00	0.956	1	RC
28	12	9	2021-09-23	16:39:00	0.917	1	RC
29	12	9	2021-09-23	16:39:00	0.443	2	RC
30	12	9	2021-09-23	16:39:00	0.761	2	RC
31	12	9	2021-09-23	16:39:00	0.919	2	RC
32	12	9	2021-09-23	16:39:00	0.559	2	RC
33	12	9	2021-09-23	16:39:00	0.387	3	RC
34	12	9	2021-09-23	16:39:00	0.382	3	RC
35	12	9	2021-09-23	16:39:00	0.344	3	RC
36	12	9	2021-09-23	16:39:00	0.301	3	RC
37	12	9	2021-09-23	16:39:00	0.439	3	RC
38	12	9	2021-09-23	16:39:00	0.509	3	RC
39	12	9	2021-09-23	16:39:00	0.399	3	RC
40	12	9	2021-09-23	16:39:00	0.349	3	RC
41	12	9	2021-09-23	16:39:00	0.308	3	RC
42	12	9	2021-09-23	16:39:00	0.391	3	RC
43	12	9	2021-09-23	16:39:00	0.365	3	RC
44	12	9	2021-09-23	16:39:00	0.436	3	RC
45	12	9	2021-09-23	16:39:00	0.34	3	RC
46	12	9	2021-09-23	16:39:00	0.374	3	RC
47	12	9	2021-09-23	16:39:00	0.379	3	RC
48	12	9	2021-09-23	16:39:00	0.388	3	RC
49	12	9	2021-09-23	16:39:00	0.359	3	RC
50	12	9	2021-09-23	16:39:00	0.321	3	RC
51	12	9	2021-09-23	16:39:00	0.39	3	RC
52	12	9	2021-09-23	16:39:00	0.452	3	RC
53	12	9	2021-09-23	16:39:00	0.288	3	RC
54	12	9	2021-09-23	16:39:00	0.423	3	RC
55	12	9	2021-09-23	16:39:00	0.439	3	RC
56	12	9	2021-09-23	16:39:00	0.317	3	RC
57	12	9	2021-09-23	16:39:00	0.361	3	RC
58	12	9	2021-09-23	16:39:00	0.338	3	RC
59	12	9	2021-09-23	16:39:00	0.366	3	RC
60	12	9	2021-09-23	16:39:00	0.515	3	RC
61	12	9	2021-09-23	16:39:00	0.35	3	RC
62	12	9	2021-09-23	16:39:00	0.339	3	RC
63	12	9	2021-09-23	16:39:00	0.521	3	RC
64	12	9	2021-09-23	16:39:00	0.49	3	RC
65	12	9	2021-09-23	16:39:00	0.229	3	RC
66	12	9	2021-09-23	16:39:00	0.407	3	RC
67	12	9	2021-09-23	16:39:00	0.345	3	RC
68	12	9	2021-09-23	16:39:00	0.554	3	RC
69	12	9	2021-09-23	16:39:00	0.395	4	RC
70	12	9	2021-09-23	16:39:00	0.287	4	RC
71	12	9	2021-09-23	16:39:00	0.263	4	RC
72	12	9	2021-09-23	16:39:00	0.379	4	RC
73	12	9	2021-09-23	16:39:00	0.349	4	RC
74	12	9	2021-09-23	16:39:00	0.241	4	RC
75	12	9	2021-09-23	16:39:00	0.167	4	RC
76	12	9	2021-09-23	16:39:00	0.318	4	RC
77	12	9	2021-09-23	16:39:00	0.288	4	RC
78	12	9	2021-09-23	16:39:00	0.357	4	RC
79	12	9	2021-09-23	16:39:00	0.32	4	RC
80	12	9	2021-09-23	16:39:00	0.319	4	RC
81	12	9	2021-09-23	16:39:00	0.351	4	RC
82	12	9	2021-09-23	16:39:00	0.324	4	RC
83	12	9	2021-09-23	16:39:00	0.379	4	RC
84	12	9	2021-09-23	16:39:00	0.337	4	RC
85	12	9	2021-09-23	16:39:00	0.415	4	RC
86	12	9	2021-09-23	16:39:00	0.374	4	RC
87	12	9	2021-09-23	16:39:00	0.318	4	RC
88	12	9	2021-09-23	16:39:00	0.337	4	RC
89	12	9	2021-09-23	16:39:00	0.372	4	RC
90	12	9	2021-09-23	16:39:00	0.511	4	RC
91	12	9	2021-09-23	16:39:00	0.387	4	RC
92	12	9	2021-09-23	16:39:00	0.439	4	RC
93	12	9	2021-09-23	16:39:00	0.377	4	RC
94	12	9	2021-09-23	16:39:00	0.357	4	RC
95	12	9	2021-09-23	16:39:00	0.288	4	RC
96	12	9	2021-09-23	16:39:00	0.417	4	RC
97	12	9	2021-09-23	16:39:00	0.241	4	RC
98	12	9	2021-09-23	16:39:00	0.157	5	RC
99	12	9	2021-09-23	16:39:00	0.162	5	RC
100	12	9	2021-09-23	16:39:00	0.147	5	RC
101	12	9	2021-09-23	16:39:00	0.05	5	RC
102	12	9	2021-09-23	16:39:00	0.192	5	RC
103	12	9	2021-09-23	16:39:00	0.354	5	RC
104	12	9	2021-09-23	16:39:00	0.369	5	RC
105	12	9	2021-09-23	16:39:00	0.217	5	RC
106	12	9	2021-09-23	16:39:00	0.175	5	RC
107	12	9	2021-09-23	16:39:00	0.198	5	RC
108	12	9	2021-09-23	16:39:00	0.216	5	RC
109	12	9	2021-09-23	16:39:00	0.337	5	RC
110	12	9	2021-09-23	16:39:00	0.193	5	RC
111	12	9	2021-09-23	16:39:00	0.096	6	RC
112	12	9	2021-09-23	16:39:00	0.1	6	RC
113	12	9	2021-09-23	16:39:00	0.082	6	RC
114	12	9	2021-09-23	16:39:00	0.104	6	RC
115	12	9	2021-09-23	16:39:00	0.08	6	RC
1	11	9	2021-09-23	17:05:00	0.596	1	RC
2	11	9	2021-09-23	17:05:00	0.193	2	RC
3	11	9	2021-09-23	17:05:00	0.402	2	RC
4	11	9	2021-09-23	17:05:00	0.208	2	RC
5	11	9	2021-09-23	17:05:00	0.384	2	RC
6	11	9	2021-09-23	17:05:00	0.379	2	RC
7	11	9	2021-09-23	17:05:00	0.385	2	RC
8	11	9	2021-09-23	17:05:00	0.175	2	RC
9	11	9	2021-09-23	17:05:00	0.247	2	RC
10	11	9	2021-09-23	17:05:00	0.343	2	RC
11	11	9	2021-09-23	17:05:00	0.288	2	RC
12	11	9	2021-09-23	17:05:00	0.28	3	RC
13	11	9	2021-09-23	17:05:00	0.219	3	RC
14	11	9	2021-09-23	17:05:00	0.235	3	RC
15	11	9	2021-09-23	17:05:00	0.319	3	RC
16	11	9	2021-09-23	17:05:00	0.279	3	RC
17	11	9	2021-09-23	17:05:00	0.203	3	RC
18	11	9	2021-09-23	17:05:00	0.286	3	RC
19	11	9	2021-09-23	17:05:00	0.274	3	RC
20	11	9	2021-09-23	17:05:00	0.248	3	RC
21	11	9	2021-09-23	17:05:00	0.228	3	RC
22	11	9	2021-09-23	17:05:00	0.306	3	RC
23	11	9	2021-09-23	17:05:00	0.22	3	RC
24	11	9	2021-09-23	17:05:00	0.272	3	RC
25	11	9	2021-09-23	17:05:00	0.155	3	RC
26	11	9	2021-09-23	17:05:00	0.258	3	RC
27	11	9	2021-09-23	17:05:00	0.241	3	RC
28	11	9	2021-09-23	17:05:00	0.209	3	RC
29	11	9	2021-09-23	17:05:00	0.273	3	RC
30	11	9	2021-09-23	17:05:00	0.254	3	RC
31	11	9	2021-09-23	17:05:00	0.334	3	RC
32	11	9	2021-09-23	17:05:00	0.308	3	RC
33	11	9	2021-09-23	17:05:00	0.185	3	RC
34	11	9	2021-09-23	17:05:00	0.221	3	RC
35	11	9	2021-09-23	17:05:00	0.171	3	RC
36	11	9	2021-09-23	17:05:00	0.237	3	RC
37	11	9	2021-09-23	17:05:00	0.259	3	RC
38	11	9	2021-09-23	17:05:00	0.315	3	RC
39	11	9	2021-09-23	17:05:00	0.308	3	RC
40	11	9	2021-09-23	17:05:00	0.233	3	RC
41	11	9	2021-09-23	17:05:00	0.231	3	RC
42	11	9	2021-09-23	17:05:00	0.264	3	RC
43	11	9	2021-09-23	17:05:00	0.173	4	RC
44	11	9	2021-09-23	17:05:00	0.19	4	RC
45	11	9	2021-09-23	17:05:00	0.206	4	RC
46	11	9	2021-09-23	17:05:00	0.151	4	RC
47	11	9	2021-09-23	17:05:00	0.182	4	RC
48	11	9	2021-09-23	17:05:00	0.157	4	RC
49	11	9	2021-09-23	17:05:00	0.215	4	RC
50	11	9	2021-09-23	17:05:00	0.194	4	RC
51	11	9	2021-09-23	17:05:00	0.146	4	RC
52	11	9	2021-09-23	17:05:00	0.189	4	RC
53	11	9	2021-09-23	17:05:00	0.175	4	RC
54	11	9	2021-09-23	17:05:00	0.182	4	RC
55	11	9	2021-09-23	17:05:00	0.21	4	RC
56	11	9	2021-09-23	17:05:00	0.203	4	RC
57	11	9	2021-09-23	17:05:00	0.166	4	RC
58	11	9	2021-09-23	17:05:00	0.281	4	RC
59	11	9	2021-09-23	17:05:00	0.241	4	RC
60	11	9	2021-09-23	17:05:00	0.171	4	RC
61	11	9	2021-09-23	17:05:00	0.142	4	RC
62	11	9	2021-09-23	17:05:00	0.215	4	RC
63	11	9	2021-09-23	17:05:00	0.214	4	RC
64	11	9	2021-09-23	17:05:00	0.181	4	RC
65	11	9	2021-09-23	17:05:00	0.154	4	RC
66	11	9	2021-09-23	17:05:00	0.179	4	RC
67	11	9	2021-09-23	17:05:00	0.107	4	RC
68	11	9	2021-09-23	17:05:00	0.237	4	RC
69	11	9	2021-09-23	17:05:00	0.168	4	RC
70	11	9	2021-09-23	17:05:00	0.103	5	RC
71	11	9	2021-09-23	17:05:00	0.142	5	RC
1	13	1	2021-09-23	17:19:00	0.142	1	RC
2	13	1	2021-09-23	17:19:00	0.136	1	RC
3	13	1	2021-09-23	17:19:00	0.199	1	RC
4	13	1	2021-09-23	17:19:00	0.059	2	RC
1	20	6	2021-09-23	17:21:00	0.938	1	RC
2	20	6	2021-09-23	17:21:00	0.915	1	RC
3	20	6	2021-09-23	17:21:00	0.887	1	RC
4	20	6	2021-09-23	17:21:00	0.917	1	RC
5	20	6	2021-09-23	17:21:00	0.877	1	RC
6	20	6	2021-09-23	17:21:00	0.861	1	RC
7	20	6	2021-09-23	17:21:00	0.421	2	RC
8	20	6	2021-09-23	17:21:00	0.354	2	RC
9	20	6	2021-09-23	17:21:00	0.327	2	RC
10	20	6	2021-09-23	17:21:00	0.303	2	RC
11	20	6	2021-09-23	17:21:00	0.366	2	RC
12	20	6	2021-09-23	17:21:00	0.294	2	RC
13	20	6	2021-09-23	17:21:00	0.397	2	RC
14	20	6	2021-09-23	17:21:00	0.336	2	RC
15	20	6	2021-09-23	17:21:00	0.328	2	RC
16	20	6	2021-09-23	17:21:00	0.393	2	RC
17	20	6	2021-09-23	17:21:00	0.314	2	RC
18	20	6	2021-09-23	17:21:00	0.34	2	RC
19	20	6	2021-09-23	17:21:00	0.304	2	RC
20	20	6	2021-09-23	17:21:00	0.349	2	RC
21	20	6	2021-09-23	17:21:00	0.22	3	RC
22	20	6	2021-09-23	17:21:00	0.332	3	RC
23	20	6	2021-09-23	17:21:00	0.353	3	RC
24	20	6	2021-09-23	17:21:00	0.253	3	RC
25	20	6	2021-09-23	17:21:00	0.219	4	RC
26	20	6	2021-09-23	17:21:00	0.171	4	RC
27	20	6	2021-09-23	17:21:00	0.211	4	RC
28	20	6	2021-09-23	17:21:00	0.103	4	RC
1	15	9	2021-09-23	17:30:00	0.363	1	RC
2	15	9	2021-09-23	17:30:00	0.086	1	RC	Damaged
3	15	9	2021-09-23	17:30:00	0.067	1	RC	Damaged
4	15	9	2021-09-23	17:30:00	0.086	2	RC	Damaged
5	15	9	2021-09-23	17:30:00	0.153	2	RC
6	15	9	2021-09-23	17:30:00	0.147	2	RC
7	15	9	2021-09-23	17:30:00	0.265	2	RC
8	15	9	2021-09-23	17:30:00	0.217	2	RC
9	15	9	2021-09-23	17:30:00	0.11	2	RC
10	15	9	2021-09-23	17:30:00	0.091	2	RC
11	15	9	2021-09-23	17:30:00	0.13	2	RC
12	15	9	2021-09-23	17:30:00	0.096	2	RC
13	15	9	2021-09-23	17:30:00	0.188	2	RC
14	15	9	2021-09-23	17:30:00	0.265	2	RC
15	15	9	2021-09-23	17:30:00	0.234	2	RC
16	15	9	2021-09-23	17:30:00	0.188	2	RC
17	15	9	2021-09-23	17:30:00	0.072	2	RC
18	15	9	2021-09-23	17:30:00	0.283	2	RC
19	15	9	2021-09-23	17:30:00	0.262	2	RC
20	15	9	2021-09-23	17:30:00	0.214	2	RC
21	15	9	2021-09-23	17:30:00	0.128	2	RC
22	15	9	2021-09-23	17:30:00	0.048	3	RC
23	15	9	2021-09-23	17:30:00	0.066	3	RC
24	15	9	2021-09-23	17:30:00	0.086	3	RC
25	15	9	2021-09-23	17:30:00	0.043	3	RC
26	15	9	2021-09-23	17:30:00	0.049	3	RC
27	15	9	2021-09-23	17:30:00	0.045	3	RC
28	15	9	2021-09-23	17:30:00	0.034	3	RC
29	15	9	2021-09-23	17:30:00	0.121	3	RC
30	15	9	2021-09-23	17:30:00	0.063	3	RC
31	15	9	2021-09-23	17:30:00	0.139	3	RC
32	15	9	2021-09-23	17:30:00	0.09	3	RC
33	15	9	2021-09-23	17:30:00	0.153	3	RC
34	15	9	2021-09-23	17:30:00	0.106	3	RC
35	15	9	2021-09-23	17:30:00	0.131	3	RC
36	15	9	2021-09-23	17:30:00	0.075	3	RC
37	15	9	2021-09-23	17:30:00	0.109	3	RC
38	15	9	2021-09-23	17:30:00	0.044	4	RC
39	15	9	2021-09-23	17:30:00	0.051	4	RC
40	15	9	2021-09-23	17:30:00	0.032	4	RC
1	18	6	2021-09-23	17:39:00	0.375	1	RC
2	18	6	2021-09-23	17:39:00	0.36	1	RC
3	18	6	2021-09-23	17:39:00	0.388	1	RC
4	18	6	2021-09-23	17:39:00	0.391	1	RC
5	18	6	2021-09-23	17:39:00	0.372	1	RC
6	18	6	2021-09-23	17:39:00	0.37	1	RC
7	18	6	2021-09-23	17:39:00	0.333	1	RC
8	18	6	2021-09-23	17:39:00	0.313	1	RC
9	18	6	2021-09-23	17:39:00	0.216	2	RC
10	18	6	2021-09-23	17:39:00	0.256	2	RC
11	18	6	2021-09-23	17:39:00	0.264	2	RC
12	18	6	2021-09-23	17:39:00	0.208	2	RC
13	18	6	2021-09-23	17:39:00	0.179	2	RC
14	18	6	2021-09-23	17:39:00	0.234	2	RC
15	18	6	2021-09-23	17:39:00	0.312	2	RC
16	18	6	2021-09-23	17:39:00	0.29	2	RC
17	18	6	2021-09-23	17:39:00	0.31	2	RC
18	18	6	2021-09-23	17:39:00	0.346	2	RC
19	18	6	2021-09-23	17:39:00	0.253	2	RC
20	18	6	2021-09-23	17:39:00	0.214	2	RC
21	18	6	2021-09-23	17:39:00	0.258	2	RC
22	18	6	2021-09-23	17:39:00	0.19	2	RC
23	18	6	2021-09-23	17:39:00	0.266	2	RC
24	18	6	2021-09-23	17:39:00	0.245	2	RC
25	18	6	2021-09-23	17:39:00	0.22	2	RC
26	18	6	2021-09-23	17:39:00	0.268	2	RC
27	18	6	2021-09-23	17:39:00	0.174	3	RC
28	18	6	2021-09-23	17:39:00	0.144	3	RC
29	18	6	2021-09-23	17:39:00	0.136	3	RC
30	18	6	2021-09-23	17:39:00	0.126	3	RC
31	18	6	2021-09-23	17:39:00	0.144	3	RC
32	18	6	2021-09-23	17:39:00	0.128	3	RC
33	18	6	2021-09-23	17:39:00	0.119	3	RC
34	18	6	2021-09-23	17:39:00	0.123	3	RC
35	18	6	2021-09-23	17:39:00	0.178	3	RC
36	18	6	2021-09-23	17:39:00	0.121	3	RC
37	18	6	2021-09-23	17:39:00	0.144	3	RC
38	18	6	2021-09-23	17:39:00	0.057	3	RC
39	18	6	2021-09-23	17:39:00	0.187	3	RC
40	18	6	2021-09-23	17:39:00	0.157	3	RC
41	18	6	2021-09-23	17:39:00	0.156	3	RC
1	4	10	2021-09-23	17:52:00	0.326	1	RC
2	4	10	2021-09-23	17:52:00	0.234	1	RC
3	4	10	2021-09-23	17:52:00	0.248	1	RC
4	4	10	2021-09-23	17:52:00	0.234	1	RC
5	4	10	2021-09-23	17:52:00	0.332	1	RC
6	4	10	2021-09-23	17:52:00	0.248	1	RC
7	4	10	2021-09-23	17:52:00	0.232	1	RC
8	4	10	2021-09-23	17:52:00	0.239	1	RC
9	4	10	2021-09-23	17:52:00	0.28	1	RC
10	4	10	2021-09-23	17:52:00	0.223	1	RC
11	4	10	2021-09-23	17:52:00	0.287	1	RC
12	4	10	2021-09-23	17:52:00	0.277	1	RC
13	4	10	2021-09-23	17:52:00	0.248	1	RC
14	4	10	2021-09-23	17:52:00	0.258	1	RC
15	4	10	2021-09-23	17:52:00	0.316	1	RC
16	4	10	2021-09-23	17:52:00	0.063	2	RC
17	4	10	2021-09-23	17:52:00	0.156	2	RC
18	4	10	2021-09-23	17:52:00	0.146	2	RC
19	4	10	2021-09-23	17:52:00	0.138	2	RC
20	4	10	2021-09-23	17:52:00	0.227	2	RC
21	4	10	2021-09-23	17:52:00	0.269	2	RC
22	4	10	2021-09-23	17:52:00	0.237	2	RC
23	4	10	2021-09-23	17:52:00	0.104	2	RC
24	4	10	2021-09-23	17:52:00	0.26	2	RC
25	4	10	2021-09-23	17:52:00	0.243	2	RC
26	4	10	2021-09-23	17:52:00	0.042	3	RC
27	4	10	2021-09-23	17:52:00	0.074	3	RC
28	4	10	2021-09-23	17:52:00	0.059	3	RC
29	4	10	2021-09-23	17:52:00	0.031	3	RC
30	4	10	2021-09-23	17:52:00	0.02	3	RC
31	4	10	2021-09-23	17:52:00	0.072	3	RC
32	4	10	2021-09-23	17:52:00	0.055	3	RC
1	3	14	2021-09-23	17:59:00	0.307	1	RC
2	3	14	2021-09-23	17:59:00	0.157	2	RC

## Sheet: Parasite Data
Colony ID	Site ID	Individuals Sampled	N. ceranae	N. apis	N. bombi	C. bombi	C. mellificae	L. passim	A. bombi	Mean Prevalence	Upper 95% CI	Lower 95% CI
2	4	20	0	0	0	15	0	5	5	3.57143	0.497343	6.64551
4	10	20	0	5	0	10	10	5	30	8.57143	3.93419	13.2087
14	2	14	7.14286	28.5714	7.14286	21.4286	14.2857	14.2857	14.2857	15.3061	8.17757	22.4347
15	9	20	5	5	0	10	0	10	35	9.28571	4.47801	14.0934
16	6	20	0	0	0	5	0	0	30	5	1.38974	8.61026
19	4	20	0	10	15	25	5	0	45	14.2857	8.48916	20.0823
22	10	20	5	0	5	20	0	0	35	9.28571	4.47801	14.0934
25	10	20	5	10	10	0	10	5	15	7.85714	3.40001	12.3143
27	2	20	5	0	0	5	0	15	0	3.57143	0.497343	6.64551
28	5	20	5	10	10	35	10	5	45	17.1429	10.8998	23.3859

## Sheet: Data Format
Data	Factor	Description	Type
Colony Data	Colony ID	Colony ID number	Numeric (Nominal)
Colony Data	Site ID	Site ID number	Numeric (Nominal)
Colony Data	Date	Date of sampling	Numeric (dd/mm/yyyy)
Colony Data	Time (h)	Time of sampling initiation in hours	Numeric (hh:mm)
Colony Data	Time Point	Sampling round of experiment	Numeric (Ordinal)
Colony Data	Video Time Point	Sampling round of video data	Numeric (Ordinal)
Colony Data	Survival Status	Survival status of colony at sampling point	Catagorical (Alive, Dead)
Colony Data	Final Survival Status	Survival status of colony at study completion	Catagorical (Alive, Dead)
Colony Data	Time Points Survived	Number of time points survived by colony	Numeric (Ordinal)
Colony Data	Colony Weight (kg)	Weight of colony at sampling point	Numeric (kg)
Colony Data	Mean Workers Departing	Mean workers per hour recorded departing from colony entrance at time point	Numeric (count)
Colony Data	Mean Workers Returning	Mean workers per hour recorded returning to colony entrance at time point	Numeric (count)
Colony Data	Mean Net Worker Change	Mean Workers Departing' subtracted from 'Mean Workers Returning'	Numeric (count)
Colony Data	Vv Presence	Presence or absence of Vespa velutina recorded at a colony at time point	Catagorical (Present, Absent)
Colony Data	Vv Duration (s)	Total duration of Vespa velutina presence recorded at a colony at time point	Numeric (ss:ms)
Colony Data	Vv Predation Attempts	Total number of Vespa velutina predation attempts recorded at a colony at time point, defined as when V. velutina makes physical contact with prey	Numeric (count)
Colony Data	Vv Predation Failures	Total number of Vespa velutina predation failures recorded at a colony at time point, defined as when V. velutina makes physical contact with prey and then releases prey	Numeric (count)
Colony Data	Vv Predation Successes	Total number of Vespa velutina predation successes recorded at a colony at time point, defined as when V. velutina makes physical contact with prey and flies away carrying prey	Numeric (count)
Colony Data	Mean Worker Weight Ratio	Ratio of V. velutina to B. terrestris mean worker weights at time point	Numeric (Vv:Bt)
Colony Data	Site Temperature (°C)	Temperature recorded for site at time point	Numeric (°C)
Colony Data	Site Humidity (%)	Humidity recorded for site at time point	Numeric (percentage)
Colony Data	Vv in Traps	Count of Vespa velutina in traps reset at each sampling point	Numeric (count)
Colony Data	Maximum Temperature (°C)	Daily maximum temperature recorded at site defined by 'Date'	Numeric (°C)
Colony Data	Minimum Temperature (°C)	Daily minimum temperature recorded at site defined by 'Date'	Numeric (°C)
Colony Data	Maximum Humidity (%)	Daily maximum humidity recorded at site defined by 'Date'	Numeric (percentage)
Colony Data	Minimum Humidity (%)	Daily minimum humidity recorded at site defined by 'Date'	Numeric (percentage)
Colony Data	Am Apiaries Within Foraging Range	Number of Apis mellifera colonies within 1.5km of the site collected using drone	Numeric (count)
Colony Data	Mean Am Apiary Proximity	Mean distance of Apis mellifera colonies within 1.5km radius of the site collected using drone	Numeric (m)
Colony Data	Total Adults	Total number of adults in colony as sampled at study completion	Numeric (count)
Colony Data	Mean Adult Weight (g)	Mean weight of adults in colony as sampled at study completion	Numeric (g)
Colony Data	Presence of Males	Presence or absence of adult males in colony as sampled at study completion	Catagorical (Present, Absent)
Colony Data	Presence of Queen Cells	Presence or absence of new queens or queen cells in colony as sampled at study completion	Catagorical (Present, Absent)
Colony Data	Presence of Reproductives	Presence or absence of new reproductives (queens, queen cells, and adult males) in colony as sampled at study completion	Catagorical (Present, Absent)
Colony Data	Colony Height (mm)	Height of colony as sampled at study completion	Numeric (mm)
Colony Data	Colony Length (mm)	Length of colony as sampled at study completion	Numeric (mm)
Colony Data	Colony Width (mm)	Width of colony as sampled at study completion	Numeric (mm)
Colony Data	Colony Weight Normalised (g)	Weight of colony minus weight of insert as sampled at study completion	Numeric (g)
Colony Data	Open Cells	Number of open cells in colony as sampled at study completion	Numeric (count)
Colony Data	Closed Cells	Number of closed cells in colony as sampled at study completion	Numeric (count)
Colony Data	Presence of Nectar or Pollen	Presence or absence of nectar or pollen stores in colony as sampled at study completion	Catagorical (Present, Absent)
Colony Data	Presence of Wax Moths	Presence or absence of wax moths in colony as sampled at study completion	Catagorical (Present, Absent)
Colony Data	Site GPS Coordinates	Site coordinates in decimal degrees	Numeric (DD)
Colony Data	Discontinuous Urban Fabric (%)	Percentage of land cover within 1.5km radius of the site composed of discontinuous urban fabric validated using drone	Numeric (percentage)
Colony Data	Industrial or Commercial Units (%)	Percentage of land cover within 1.5km radius of the site composed of industrial or commercial units validated using drone	Numeric (percentage)
Colony Data	Permanently Irrigated Land (%)	Percentage of land cover within 1.5km radius of the site composed of permanently irrigated land validated using drone	Numeric (percentage)
Colony Data	Vineyards (%)	Percentage of land cover within 1.5km radius of the site composed of vineyards validated using drone	Numeric (percentage)
Colony Data	Fruit Trees and Berry Plantations (%)	Percentage of land cover within 1.5km radius of the site composed of fruit trees and berry plantations validated using drone	Numeric (percentage)
Colony Data	Annual Crops Associated with Permanent Crops (%)	Percentage of land cover within 1.5km radius of the site composed of annual crops associated with permanent crops validated using drone	Numeric (percentage)
Colony Data	Complex Cultivation Patterns (%)	Percentage of land cover within 1.5km radius of the site composed of complex cultivation patterns validated using drone	Numeric (percentage)
Colony Data	Land Principally Occupied by Agriculture with Significant Areas of Natural Vegetation (%)	Percentage of land cover within 1.5km radius of the site composed of land principally occupied by agriculture with significant areas of natural vegetation validated using drone	Numeric (percentage)
Colony Data	Deciduous Broadleaved Forest (%)	Percentage of land cover within 1.5km radius of the site composed of deciduous broadleaved forest validated using drone	Numeric (percentage)
Colony Data	Evergreen Broadleaved and Coniferous Forest (%)	Percentage of land cover within 1.5km radius of the site composed of evergreen broadleaved and coniferous forest validated using drone	Numeric (percentage)
Colony Data	Mixed Forest (%)	Percentage of land cover within 1.5km radius of the site composed of mixed forest validated using drone	Numeric (percentage)
Colony Data	Natural Grasslands (%)	Percentage of land cover within 1.5km radius of the site composed of natural grasslands validated using drone	Numeric (percentage)
Colony Data	Moors and Heathland (%)	Percentage of land cover within 1.5km radius of the site composed of moors and heathland validated using drone	Numeric (percentage)
Colony Data	Transitional Woodland Shrub (%)	Percentage of land cover within 1.5km radius of the site composed of transitional woodland shrub validated using drone	Numeric (percentage)
Colony Data	Salt Marshes (%)	Percentage of land cover within 1.5km radius of the site composed of salt marshes validated using drone	Numeric (percentage)
Colony Data	Water Courses (%)	Percentage of land cover within 1.5km radius of the site composed of water courses validated using drone	Numeric (percentage)
Colony Data	Water Bodies (%)	Percentage of land cover within 1.5km radius of the site composed of water bodies validated using drone	Numeric (percentage)
Colony Data	Estuaries (%)	Percentage of land cover within 1.5km radius of the site composed of estuaries validated using drone	Numeric (percentage)
Colony Data	Discontinuous Urban Fabric (%)	Percentage of land cover within 1.5km radius of the site composed of all urban land types validated using satellite data	Numeric (percentage)
Colony Data	Vineyards (%)	Percentage of land cover within 1.5km radius of the site composed of vinyards validated using satellite data	Numeric (percentage)
Colony Data	Heterogeneous Agriculture (%)	Percentage of land cover within 1.5km radius of the site composed of all agricultural land types validated using satellite data	Numeric (percentage)
Colony Data	Deciduous Broadleaved Forest (%)	Percentage of land cover within 1.5km radius of the site composed of deciduous broadleaved forest validated using satellite data	Numeric (percentage)
Colony Data	Evergreen Broadleaved and Coniferous Forest (%)	Percentage of land cover within 1.5km radius of the site composed of evergreen broadleaved (Eucalyptus spp.) and coniferous forest validated using satellite data	Numeric (percentage)
Colony Data	Natural Grasslands (%)	Percentage of land cover within 1.5km radius of the site composed of natural grasslands validated using satellite data	Numeric (percentage)
Colony Data	Moors and Heathland (%)	Percentage of land cover within 1.5km radius of the site composed of moors and heathland validated using satellite data	Numeric (percentage)
Colony Data	Transitional Woodland Shrub (%)	Percentage of land cover within 1.5km radius of the site composed of transitional woodland shrub validated using satellite data	Numeric (percentage)
Colony Data	Water Bodies (%)	Percentage of land cover within 1.5km radius of the site composed of all water covered land types validated using drone	Numeric (percentage)
Colony Data	Recorder	Initials of data collector	Catagorical (RC, TOW)
Colony Data	Notes	Additional notes	String
Colony Data	Symptom Count	Count of the number of times that symptoms of disease encompassing dead adults or brood at the colony entrance occurred	Numeric (count)
Colony Data	Individuals Sampled for Parasites	The number of individual adults used in parasite prevalence analyses	Numeric (count)
Colony Data	N. ceranae	Prevalence of Nosema ceranae	Numeric (percentage)
Colony Data	N. apis	Prevalence of Nosema apis	Numeric (percentage)
Colony Data	N. bombi	Prevalence of Nosema bombi	Numeric (percentage)
Colony Data	C. bombi	Prevalence of Crithidia bombi	Numeric (percentage)
Colony Data	C. mellificae	Prevalence of Crithidia mellificae	Numeric (percentage)
Colony Data	L. passim	Prevalence of Lotmaria passim	Numeric (percentage)
Colony Data	A. bombi	Prevalence of Apicystis bombi	Numeric (percentage)
Colony Data	Mean Prevalence (%)	Mean prevalence percentage when combining all parasites analysed	Numeric (percentage)
Colony Data	Upper 95% CI	Upper 95% confidence interval of mean prevalence percentage when combining all parasites analysed	Numeric (percentage)
Colony Data	Lower 95% CI	Lower 95% confidence interval of mean prevalence percentage when combining all parasites analysed	Numeric (percentage)
Foraging Data	Colony ID	Colony ID number	Numeric (Nominal)
Foraging Data	Site ID	Site ID number	Numeric (Nominal)
Foraging Data	Date	Date of sampling	Numeric (dd/mm/yyyy)
Foraging Data	Time (h)	Time of sampling in hour brackets	Numeric (hh:mm)
Foraging Data	Time Point	Sampling round of experiment	Numeric (Ordinal)
Foraging Data	Workers Departing	Count of total workers recorded departing from colony entrance within time bracket defined by 'Time (h)'	Numeric (count)
Foraging Data	Workers Returning	Count of total workers recorded returning to colony entrance within time bracket defined by 'Time (h)'	Numeric (count)
Foraging Data	Net Worker Change	Workers Departing' subtracted from 'Workers Returning' within time bracket defined by 'Time (h)'	Numeric (count)
Foraging Data	Vv Visits	Count of total Vespa velutina visits to colony within time bracket defined by 'Time (min)'	Numeric (count)
Foraging Data	Predation Attempts	Count of total Vespa velutina predation attempts at colony within time bracket defined by 'Time (min)'	Numeric (count)
Foraging Data	Predation Successes	Count of total Vespa velutina predation successes within time bracket defined by 'Time (min)'	Numeric (count)
Foraging Data	Time (min)	Time of observation in 10 minute intervals	Numeric (mm)
Foraging Data	Recorder	Initials of data collector	Catagorical (RC, TOW)
Foraging Data	Notes	Additional notes	String
Colony Weight Data	Colony ID	Colony ID number	Numeric (Nominal)
Colony Weight Data	Site ID	Site ID number	Numeric (Nominal)
Colony Weight Data	Date	Date of sampling	Numeric (dd/mm/yyyy)
Colony Weight Data	Time (h)	Time of sampling initiation in hours	Numeric (hh:mm)
Colony Weight Data	Colony Weight (kg)	Weight of colony at time defined by 'Time (min)' recorded using BeeWatch scales	Numeric (kg)
Colony Weight Data	Colony Weight Normalised (kg)	Weight of colony at time defined by 'Time (min)' recorded using BeeWatch scales minus weight of sucrose feeder	Numeric (kg)
Colony Weight Data	Temperature (°C)	Temperature at colony at time defined by 'Time (min)' recorded using BeeWatch scales	Numeric (°C)
Colony Weight Data	Humidity (%)	Humidity at colony at time defined by 'Time (min)' recorded using BeeWatch scales	Numeric (percentage)
Colony Weight Data	Time (min)	Time of observation at 15 minute intervals	Numeric (mm)
Colony Weight Data	Recorder	Initials of data collector	Catagorical (RC, TOW)
Colony Weight Data	Notes	Additional notes	String
Worker Weight Data	Worker ID	Worker ID number assigned sequentially	Numeric (Nominal)
Worker Weight Data	Colony ID	Colony ID number	Numeric (Nominal)
Worker Weight Data	Site ID	Site ID number	Numeric (Nominal)
Worker Weight Data	Date	Date of sampling	Numeric (dd/mm/yyyy)
Worker Weight Data	Time (h)	Time of sampling initiation in hours	Numeric (hh:mm)
Worker Weight Data	Time Point	Sampling round of experiment	Numeric (Ordinal)
Worker Weight Data	Species	Species sampled	Catagorical (Vv, Bt)
Worker Weight Data	Worker Weight (g)	Weight of worker	Numeric (g)
Worker Weight Data	Worker Weight Ratio	Ratio of V. velutina to B. terrestris worker weights for colony	Numeric (Vv:Bt)
Worker Weight Data	Recorder	Initials of data collector	Catagorical (RC, TOW)
Worker Weight Data	Notes	Additional notes	String
Tube Weight Data	Tube ID	Tube ID number	Numeric (Nominal)
Tube Weight Data	Tube Weight (g)	Weight of tube	Numeric (g)
Colony Assessment Data	Colony ID	Colony ID number	Numeric (Nominal)
Colony Assessment Data	Site ID	Site ID number	Numeric (Nominal)
Colony Assessment Data	Date	Date of sampling	Numeric (dd/mm/yyyy)
Colony Assessment Data	Time (h)	Time of sampling initiation in hours	Numeric (hh:mm)
Colony Assessment Data	Total Adults	Number of adults in colony	Numeric (count)
Colony Assessment Data	Colony Height (mm)	Height of colony	Numeric (mm)
Colony Assessment Data	Colony Length (mm)	Length of colony	Numeric (mm)
Colony Assessment Data	Colony Width (mm)	Width of colony	Numeric (mm)
Colony Assessment Data	Colony Weight (g)	Weight of colony	Numeric (g)
Colony Assessment Data	Colony Weight Normalised (g)	Weight of colony minus weight of insert	Numeric (g)
Colony Assessment Data	Open Cells	Number of open cells in colony	Numeric (count)
Colony Assessment Data	Closed Cells	Number of closed cells in colony	Numeric (count)
Colony Assessment Data	Presence of Nectar or Pollen	Presence of nectar or pollen stores in colony	Catagorical (Present, Absent)
Colony Assessment Data	Presence of Males	Presence of adult males in colony	Catagorical (Present, Absent)
Colony Assessment Data	Presence of Queen Cells	Presence of new queens or queen cells in colony	Catagorical (Present, Absent)
Colony Assessment Data	Presence of Wax Moths	Presence of wax moths in colony	Catagorical (Present, Absent)
Colony Assessment Data	Parasite Sample	Parasite sample cohort	Catagorical (Symptomatic, Asymptomatic, Not Included)
Colony Assessment Data	Sample Size	Parasite analysis sample size	Numeric (count)
Colony Assessment Data	Recorder	Initials of data collector	Catagorical (RC, TOW)
Colony Assessment Data	Notes	Additional notes	String
Individual Assessment Data	Individual ID	Individual ID number assigned sequentially	Numeric (Nominal)
Individual Assessment Data	Colony ID	Colony ID number	Numeric (Nominal)
Individual Assessment Data	Site ID	Site ID number	Numeric (Nominal)
Individual Assessment Data	Date	Date of sampling	Numeric (dd/mm/yyyy)
Individual Assessment Data	Time (h)	Time of sampling initiation in hours	Numeric (hh:mm)
Individual Assessment Data	Weight (g)	Weight of individual	Numeric (g)
Individual Assessment Data	Size Class	Relative size class of individual as assigned visually	Catagorical (6, 5, 4, 3, 2, 1)
Individual Assessment Data	Recorder	Initials of data collector	Catagorical (RC, TOW)
Individual Assessment Data	Notes	Additional notes	String
Parasite Data	Colony ID	Colony ID number	Numeric (Nominal)
Parasite Data	Site ID	Site ID number	Numeric (Nominal)
Parasite Data	Individuals Sampled	The number of individual adults used in parasite prevalence analyses	Numeric (count)
Parasite Data	N. ceranae	Prevalence of Nosema ceranae	Numeric (percentage)
Parasite Data	N. apis	Prevalence of Nosema apis	Numeric (percentage)
Parasite Data	N. bombi	Prevalence of Nosema bombi	Numeric (percentage)
Parasite Data	C. bombi	Prevalence of Crithidia bombi	Numeric (percentage)
Parasite Data	C. mellificae	Prevalence of Crithidia mellificae	Numeric (percentage)
Parasite Data	L. passim	Prevalence of Lotmaria passim	Numeric (percentage)
Parasite Data	A. bombi	Prevalence of Apicystis bombi	Numeric (percentage)
Parasite Data	Mean Prevalence	Mean prevalence percentage when combining all parasites analysed	Numeric (percentage)
Parasite Data	Upper 95% CI	Upper 95% confidence interval of mean prevalence percentage when combining all parasites analysed	Numeric (percentage)
Parasite Data	Lower 95% CI	Lower 95% confidence interval of mean prevalence percentage when combining all parasites analysed	Numeric (percentage)
